# Supplementary material for: Drug utilization in neonatal setting of Pakistan: focus on unlicensed and off label drug prescribing
Source: BMC Pediatr. 2018 Jul 25;18:242. doi: 10.1186/s12887-018-1211-y (PMC6060516; doi:10.1186/s12887-018-1211-y)
Supplement: Supplementary file 1 — Nursery all cases. File contains all the data which has been analyzed for this manuscript. (XLSX 584 kb) [file 12887_2018_1211_MOESM1_ESM.xlsx]

## Sheet: Data
SNO	Gender	Age(month)	Weight (KG)	Reason_hospitalization	Hospital	Units	Diagnosis single	No_Prescribed_Drug	Duration_stay	Genrc_1	Indication_1	O.dose_1	S.Dose_1	Route_1	Drug_Cat1	Drug_clas1	FDA_Approval1	Efficacy_1	Strength_rec1	Strenght_evi1	Of_lable1	Genrc_2	Indication_2	O.Dose_2	S.Dose_2	Route_2	Drug_Cat2	Drug_clas2	FDA_Approval2	Efficacy_2	Strength_rec2	Strenght_Evi2	Of_lable2	Genrc_3	Indication_3	O.Dose_3	S.Dose_3	Route_3	Drug_Cat3	Drug_clas3	FDA_Approval3	Efficacy_3	Strength_rec3	Strenght_Evi3	Of_lable3	Genrc_4	Indication_4	O.Dose_4	S.Dose_4
1	2	0.13	3	1	1	3	212	2	1	19	56			1	2	1	1	1	2	2		5	56			1	2	1	1	1	3	2	3
2	1	0.1	3	1	1	3	137	5	2	20	89			1	2	1	1	1	2	2	3	3	9			1	2	1	1	1	2	2		52	3			1	2	1	2				3	108	108
3	1	0.13	2.6	1	1	3	212	3	1	19	89			1	2	1	1	1	2	2	3	5	89			1	2	1	1	1	3	2		61	88			1	4	5	1	1	2	2
4	1	0.9	3	1	1	3	242	3	1	20	76			1	2	1	1	1	2	2	3	79	85			1	2	1	1	1	3	2	3	57	40			1	4	11	1	1	1	2	1
5	1	0.13	3	1	1	3	213	2	1	19	89			1	2	1	1	1	2	2		5	89		1	1	2	1	1	1	3	2	3
6	1	0.43	2.3	1	1	3	212	3	1	20	89			1	2	1	1	1	2	2	3	3	9			1	2	1	1	1	2	2		60	87			3	4	5	2	2	3	2	2
7	2	0.16	2.4	1	1	3	212	2	1	19	89			1	2	1	1	1	2	2		5	89		1	1	2	1	1	1	3	2	3
8	2	0.03	2.5	1	1	3	137	4	2	61	88			1	4	5	1	1	2	2		50	39			1	2	1	2	2	2	2	2	94	114			1	8	30	2	2	3	2	2
9	1	0.16	2.5	1	1	3	212	2	1	19	89			1	2	1	1	1	2	2		5	89		1	1	2	1	1	1	3	2	3
10	1	0.03	3	1	1	3	188	3	3	19	85			1	2	1	1	1	2	2		5	85			1	2	1	1	1	3	2	3
11	1	0.03	2	1	1	3	251	3	2	19	85			1	2	1	1	1	2	2		5	85			1	2	1	1	1	3	2	3	94	114		1	1	8	30	2	2	3	2	12
12	1	0.26	2.7	1	1	3	55	5	6	20	89			1	2	1	1	1	2	2	3	3	9			1	2	1	1	1	2	2		61	88			1	4	5	1	1	2	2	3	36	17
13	2	0.03	1.2	1	1	3	251	2	1	19	64			1	2	1						5	64			1	2	1
14	1	0.03	2.5	1	1	3	137	5	2	19	85			1	2	1	1	1	2	2		5	85			1	2	1	1	1	3	2	3	94	114			1	8	30	2	2	3	2	2	38	28
15	2	0.03	0.9	1	1	3	137	2	1	19	64			1	2	1						5	64			1	2	1
16	1	0.03	4	1	1	3	137	4	1	20	85			1	2	1	1	1	2	2	3	3	9			1	2	1	1	1	2	2		79	85			1	2	1	1	1	3	2	3	29	28
17	1	0.03	3.8	1	1	3	137	4	1	19	85			1	2	1	1	1	2	2		5	85			1	2	1	1	1	3	2	3	108	108			1	1	36	1	1	3	3	1
18	1	0.03	1.8	1	1	3	263	2	2	19	85			1	2	1	1	1	2	2		5	85			1	2	1	1	1	3	2	3
19	2	0.16	3.5	1	1	3	137	4	1	19	89			1	2	1	1	1	2	2		5	89			1	2	1	1	1	3	2		94	114			1	8	30	2	2	3	2	2	50	39
20	2	1.7	2.5	1	1	3	213	5	4	20	89			1	2	1	1	1	2	2		3	9			1	2	1	1	1	2	2	3	21	89			1	2	1	1	1	2	2	3	19	89
21	2	0.03	3	1	1	3	34	6	1	19	89			1	2	1	1	1	2	2		5	89		1	1	2	1	1	1	3	2	3	20	89			1	2	1	1	1	2	2	3	79	76
22	1	0.26	3.2	1	1	3	213	2	2	18	89			1	2	1	2					79	39			1	2	1	2	1	3	2	2
23	1	0.03	1.4	1	1	3	251	2	1	19	64			1	2	1						5	64			1	2	1
24	1	0.03	3.6	1	1	3	188	4	1	19	85			1	2	1	1	1	2	2		5	85			1	2	1	1	1	3	2	3	94	114			1	8	30	2	2	3	2	2
25	1	0.2	3.4	1	1	3	213	4	2	20	89			1	2	1	1	1	2	2	3	3	9			1	2	1	1	1	2	2		57	40			1	4	11	1	1	1	2	1	61	88
26	1	1.8	5	1	1	3	195	4	1	19	10			1	2	1	1	1	2	2		5	89		1	1	2	1	1	1	3	2	3	79	10			1	2	1	2	2	2	3	2	61	88
27	2	0.03	1.8	1	1	3	119	3	1	19	85			1	2	1	1	1	2	2	3	5	85			1	2	1	1	1	3	2	3	94	114			1	8	30	2	2	3	2	2
28	1	0.03	1.4	1	1	3	263	2	1	19	85			1	2	1	1	1	2	2		5	85			1	2	1	1	1	3	2	3
29	1	0.03	1.3	1	1	3	251	2	1	19	85			1	2	1	1	1	2	2		5	85			1	2	1	1	1	3	2	3
30	2	0.03	2.8	1	1	3	99	2	2	18	64			1	2	1						61	88			1	4	5	1	1	2	2
31	1	0.03	3.4	1	1	3	34	3	3	19	89			1	2	1	1	1	2	2		5	89			1	2	1	1	1	3	2		61	88			1	4	5	1	1	2	2	3
32	1	0.03	3	1	1	3	34	2	1	19	89		1	1	2	1	1	1	2	2	3	5	89		1	1	2	1	1	1	3	2	3
33	1	0.06	3	1	1	3	213	5	1	21	89			1	2	1	1	1	2	2	3	3	9			1	2	1	1	1	2	2		18	89			1	2	1	2					52	3
34	1	0.5	2.8	1	1	3	212	3	2	19	89			1	2	1	1	1	2	2		5	89		1	1	2	1	1	1	3	2		60	87			3	4	5	2	2	3	3	2
35	1	0.03	1.4	1	1	3	263	2	1	19	85			1	2	1	1	1	2	2	3	5	85			1	2	1	1	1	3	2	3
36	1	0.03	1.8	1	1	3	251	3	3	19	64			1	2	1					3	5	64			1	2	1					3	60	87			3	4	5	2	2	3	3	12
37	1	0.83	2.8	1	1	3	213	2	1	18	89			1	2	1	2					57	40			1	4	11	1	1	1	2	1
38	1	0.3	2.7	1	1	3	213	2	1	50	39		1	1	2	1	2	2	2	2	12	94	114			1	8	30	2	2	3	2	2
39	1	0.66	3.5	1	1	3	195	2	1	19	10			1	2	1	1	1	2	2		5	89			1	2	1	1	1	3	2
40	1	0.03	2.5	1	1	3	263	2	3	19	85			1	2	1	1	1	2	2		5	85			1	2	1	1	1	3	2	3
41	2	0.96	3	1	1	3	195	8	4	19	10			1	2	1	1	1	2	2		5	10			1	2	1	1	1	3	2		60	88		1	3	4	5	2	2	3	3	12	79	10
42	1	0.03	2.4	1	1	3	263	2	1	19	85			1	2	1	1	1	2	2	3	5	85			1	2	1	1	1	3	2	3
43	1	0.03	2.3	1	1	3	119	2	1	19	85			1	2	1	1	1	2	2	3	5	85			1	2	1	1	1	3	2	3
44	1	0.06	3	1	1	3	212	2	1	19	56			1	2	1	1	1	2	2		5	85			1	2	1	1	1	3	2	3
45	2	0.3	3	1	1	3	137	6	2	19	89			1	2	1	1	1	2	2		5	89		Y	1	2	1	1	1	3	2	3	61	88			1	4	5	1	1	2	2		94	114
46	2	0.23	3.2	1	1	3	212	2	1	19	56			1	2	1	1	1	2	2		5	85			1	2	1	1	1	3	2	3
47	2	0.03	4	1	1	3	137	3	2	19	64			1	2	1						5	64		1	1	2	1					3	60	88		1	3	4	5	2	2	3	3	12
48	1	0.5	3	1	1	3	137	6	6	20	89			1	2	1	1	1	2	2	3	3	9			1	2	1	1	1	2	2	3	38	28		1	1	6	31	1	2	3	2	3	57	40	1
49	1	0.03	2.3	1	1	3	119	2	2	19	85			1	2	1	1	1	2	2	3	5	85			1	2	1	1	1	3	2	3
50	1	0.8	2.5	1	1	3	213	2	2	19	89			1	2	1	1	1	2	2		5	89		Y	1	2	1	1	1	3	2	3
51	2	0.03	3	1	1	3	34	2	2	19	89			1	2	1	1	1	2	2		5	89		Y	1	2	1	1	1	3	2	3
52	1	0.03	2.8	1	1	3	193	3	4	19	10		1	1	2	1	1	1	2	2	3	5	10		1	1	2	1	1	1	3	2	3	79	10			1	2	1	2	2	2	3	2
53	1	0.03	3	1	1	3	34	3	4	19	64		Y	1	2	1					3	5	64			1	2	1					3	60	87			3	4	5	2	2	3	3	2
54	1	0.03	1.8	1	1	3	251	2	3	19	64			1	2	1					3	5	64			1	2	1					3
55	1	0.2	3.5	1	1	3	55	2	1	21	64			1	2	1					3	3	9			1	2	1	1	1	2	2		19	64			1	2	1					3	5	64
56	2	0.03	3.1	1	1	3	137	3	3	19	64			1	2	1						5	64			1	2	1					3	60	88		1	3	4	5	2	2	3	3	12
57	1	0.03	1.9	1	1	3	251	2	1	19	64			1	2	1						5	64			1	2	1					3
58	1	0.03	3	1	1	3	119	2	2	19	85		1	1	2	1	1	1	2	2	3	5	85			1	2	1	1	1	3	2	3
59	2	0.23	3.8	1	1	3	212	2	2	19	56			1	2	1	1	1	2	2		5	56			1	2	1	1	1	3	2	3
60	2	0.03	2.3	1	1	3	34	5	6	19	85			1	2	1	1	1	2	2		5	56			1	2	1	1	1	3	2	3	94	114			1	8	30	2	2	3	2	2	36	17
61	1	0.16	3.8	1	1	3	212	2	1	19	56			1	2	1	1	1	2	2		5	56			1	2	1	1	1	3	2	3
62	1	0.13	1.7	1	1	3	99	3	3	19	64			1	2	1					3	5	64			1	2	1						61	88			1	4	5	1	1	2	2
63	2	0.03	3.2	1	1	3	34	2	1	19	64			1	2	1					3	5	64			1	2	1					3
64	1	0.56	3	1	1	3	213	3	2	19	89			1	2	1	1	1	2	2		5	89		Y	1	2	1	1	1	3	2	3	61	88			1	4	5	1	1	2	2
65	1	0.3	3.5	1	1	3	137	3	2	19	89			1	2	1	1	1	2	2		5	89			1	2	1	1	1	3	2		61	88			1	4	5	1	1	2	2
66	1	0.03	1.8	1	1	3	34	2	2	19	64			1	2	1					3	5	64			1	2	1
67	1	0.03	2	1	1	3	263	2	1	19	85			1	2	1	1	1	2	2		5	56			1	2	1	1	1	3	2
68	1	0.16	3.2	1	1	3	137	3	4	19	89			1	2	1	1	1	2	2		5	89			1	2	1	1	1	3	2		61	88			1	4	5	1	1	2	2
69	1	0.16	1.8	1	1	3	212	2	3	19	64			1	2	1					3	5	64			1	2	1
70	1	0.1	4	1	1	3	263	3	3	19	89			1	2	1	1	1	2	2		5	89		1	1	2	1	1	1	3	2	3	60	87		1	3	4	5	2	2	3	3	2
71	2	0.2	2.5	1	1	3	212	3	1	19	64			1	2	1						5	64			1	2	1					3	60	87			3	4	5	2	2	3	3	2
72	2	0.1	3.5	1	1	3	213	3	1	20	89			1	2	1	1	1	2	2	3	3	9			1	2	1	1	1	2	2		61	88		1	1	4	5	1	1	2	2	3
73	1	0.13	3	1	1	3	213	4	3	5	89		1	1	2	1	1	1	3	2	3	19	89			1	2	1	1	1	2	2		61	88		1	1	4	5	1	1	2	2	3	145	82
74	1	0.16	2	1	1	3	55	4	2	19	64			1	2	1						5	64	1		1	2	1					3	36	17			3	3	32	1	1	2	2		10	17
75	1	0.1	2.5	1	1	3	213	3	2	20	89	1		1	2	1	1	1	2	2	3	79	89	1		1	2	1					3	61	88			1	4	5	1	1	2	2
76	1	0.1	3.3	1	1	3	212	3	1	19	64			1	2	1					3	5	64			1	2	1					3
77	2	0.13	3	1	1	3	55	2	2	19	64			1	2	1						5	64	1		1	2	1					3
78	2	0.03	4	1	1	3	34	4	2	19	64			1	2	1					3	5	64	1		1	2	1					3	57	40			1	4	11	1	1	1	2	1	3	9
79	2	0.96	2.8	1	1	3	55	3	1	20	64			1	2	1	2	3	3	2	12	3	9			1	2	1	1	1	2	2		61	88			1	4	5	1	1	2	2
80	1	0.16	3.4	1	1	3	137	4	4	19	64			1	2	1					3	5	64	1		1	2	1					3	60	88		1	3	4	5	2	2	3	3	12
81	1	0.3	3.8	1	1	3	213	3	2	19	89			1	2	1	1	1	2	2		3	9			1	2	1	1	1	2	2
82	1	0.7	4	1	1	3	242	5	5	50	66			1	2	1	2				3	79	76			1	2	1	1	1	3	2	3	61	88			1	4	5	1	1	2	2		57	40
83	2	0.03	1.8	1	1	3	119	4	6	19	85			1	2	1	1	1	2	2	3	5	85			1	2	1	1	1	3	2	3	20	85			1	2	1	1	1	2	2		3	9
84	1	0.03	1.6	1	1	3	251	2	4	19	64			1	2	1						5	64		1	1	2	1					3
85	1	0.03	2	1	1	3	251	2	4	19	64			1	2	1					3	5	64		1	1	2	1					3
86	2	0.03	4	1	1	3	213	2	1	19	89			1	2	1	1	1	2	2	3	5	89		1	1	2	1	1	1	3	2	3
87	2	0.03	1.8	1	1	3	251	2	1	19	64			1	2	1						5	64		1	1	2	1					3
88	1	0.86	2.3	1	1	3	195	5	8	19	10		1	1	2	1	1	1	2	2	3	5	10		1	1	2	1	1	1	3	2	3	50	10			1	2	1	1	1	3	2	1	79	10
89	1	0.03	4.7	1	1	3	214	2	1	19	64			1	2	1						5	64	1		1	2	1					3
90	1	0.33	3.8	1	1	3	137	t	6	18	89			1	2	1	2					61	88			1	4	5	1	1	2	2		19	89			1	2	1	1	1	2	2	3	5	89
91	2	0.2	2.5	1	1	3	213	2	2	19	89			1	2	1	1	1	2	2	3
92	1	0.03	1.8	1	1	3	251	3	4	19	64			1	2	1						5	64			1	2	1					3	60	87	1		3	4	5	2	2	3	3	12
93	1	0.3	3.3	1	1	3	137	6	3	19	89			1	2	1	1	1	2	2	3	5	89			1	2	1	1	1	3	2		61	88		1	1	4	5	1	1	2	2	3	21	89
94	1	0.03	3.3	1	1	3	137	4	2	19	89			1	2	1	1	1	2	2		5	89		1	1	2	1	1	1	3	2	3	61	88			1	4	5	1	1	2	2		60	88		1
95	1	1.5	1.7	1	1	3	213	3	4	19	89			1	2	1	1	1	2	2		5	89		1	1	2	1	1	1	3	2	3	57	40			3	4	11	1	1	1	2	1
96	1	0.53	2.2	1	1	3	137	4	1	21	89			1	2	1	1	1	2	2	3	79	89			1	2	1	2					60	88			3	4	5	2	2	3	3	2	50	56
97	1	0.06	2.7	1	1	3	213	2	2	19	89			1	2	1	1	1	2	2		5	89		1	1	2	1	1	1	3	2	3
98	1	0.03	2.5	1	1	3	188	3	1	19	89			1	2	1	1	1	2	2		5	89		1	1	2	1	1	1	3	2	3
99	2	0.03	2.5	1	1	3	213	2	1	19	89			1	2	1	1	1	2	2	3	5	89		1	1	2	1	1	1	3	2	3
100	1	0.7	3.5	1	1	3	242	3	4	20	76			1	2	1	1	1	2	2	3	3	9			1	2	1	1	1	2	2		79	76			1	2	1	1	1	3	2
101	2	0.03	3.4	1	1	3	213	2	1	19	89			1	2	1	1	1	2	2	3	5	89		1	1	2	1	1	1	3	2
102	2	0.03	3.6	1	1	3	34	2	3	19	64			1	2	1						5	64			1	2	1					3
103	1	0.13	3.5	1	1	3	212	2	3	19	64			1	2	1						5	64			1	2	1					3
104	2	0.13	3	1	1	3	212	2	1	19	64			1	2	1						5	64			1	2	1					3
105	1	0.03	1.3	1	1	3	251	2	1	19	64			1	2	1						5	64			1	2	1					3
106	1	0.16	3.2	1	1	3	137	3	4	19	89			1	2	1	1	1	2	2	3	5	89			1	2	1	1	1	3	2		61	88			1	4	5	1	1	2	2
107	1	0.1	1.8	1	1	3	212	2	2	19	64			1	2	1						5	64			1	2	1					3
108	1	0.1	4	1	1	3	263	3	3	19	85			1	2	1	1	1	2	2	3	5	85		1	1	2	1	1	1	3	2	3	60	87		1	3	4	5	2	2	3	3	12
109	2	0.2	2.5	1	1	3	212	3	1	19	64			1	2	1						5	64			1	2	1					3	60	87			3	4	5	2	2	3	3	2
110	2	0.1	3.5	1	1	3	213	3	1	20	89			1	2	1	1	1	2	2	3	3	9			1	2	1	1	1	2	2		61	88			1	4	5	1	1	2	2
111	1	0.13	3	1	1	3	213	4	3	19	89			1	2	1	1	1	2	2		5	89		1	1	2	1	1	1	3	2	3	61	88		1	1	4	5	1	1	2	2	3	145	82
112	1	0.03	1.4	1	1	3	251	2	1	19	64			1	2	1						5	64			1	2	1					3
113	1	0.16	2	1	1	3	55	4	2	19	89			1	2	1	1	1	2	2	3	5	89		1	1	2	1	1	1	3	2	3	36	17			3	3	32	1	1	2	2		10	17
114	1	0.1	2.7	1	1	3	137	3	2	20	89			1	2	1	1	1	2	2	3	79	89			1	2	1	2					61	88			1	4	5	1	1	2	2	3
115	1	0.1	3.3	1	1	3	212	3	1	19	64			1	2	1					3	5	64			1	2	1					3
116	2	0.13	3	1	1	3	137	2	2	19	64			1	2	1						5	64			1	2	1					3
117	1	0.03	4	1	1	3	34	4	2	19	64			1	2	1						5	64			1	2	1						57	40			1	4	11	1	1	1	2	1	3	9
118	1	1.1	5	1	1	3	195	4	1	19	10		1	1	2	1	1	1	2	2	3	5	10			1	2	1	1	1	3	2		61	88			1	4	5	1	1	2	2		79	10		1
119	2	0.03	1.8	1	1	3	119	3	1	19	85			1	2	1	1	1	2	2	3	5	85			1	2	1	1	1	3	2		94	114			1	8	30	2	2	3	2	2
120	2	0.96	2.8	1	1	3	55	3	1	20	89			1	2	1	1	1	2	2	3	3	9			1	2	1	1	1	2	2	3	61	88			1	4	5	1	1	2	2
121	1	0.03	1.4	1	1	3	263	2	1	19	85			1	2	1	1	1	2	2		5	85			1	2	1	1	1	3	2	3	80	47			1	5	10	1	2	3	2
122	1	0.03	3.1	1	1	3	137	6	3	19	64			1	2	1						5	64			1	2	1					3	61	88			1	4	5	1	1	2	2		60	88		1
123	1	0.06	3	1	1	3	119	2	2	19	85		1	1	2	1	1	1	2	2	3	5	85			1	2	1	1	1	3	2	3	80	47			1	5	10	1	2	3	2	3
124	1	0.23	3.8	1	1	3	212	2	2	19	64			1	2	1						5	64			1	2	1					3
125	2	0.03	2.3	1	1	3	263	5	6	19	85			1	2	1	1	1	2	2		5	85			1	2	1	1	1	3	2	3	94	114			1	8	30	2	2	3	2	2	36	17
126	1	0.16	3.8	1	1	3	212	2	1	19	64			1	2	1						5	64			1	2	1
127	1	0.13	1.7	1	1	3	99	3	3	19	64			1	2	1					3	5	64			1	2	1						61	88			1	4	5	1	1	2	2
128	1	0.03	3.2	1	1	3	34	2	1	19	64			1	2	1						5	64		1	1	2	1					3
129	1	0.56	3	1	1	3	213	3	2	19	89			1	2	1	1	1	2	2		5	89		1	1	2	1	1	1	3	2	3	61	88	1		1	4	5	1	1	2	2	3
130	1	0.3	3.5	1	1	3	137	3	2	19	89			1	2	1	1	1	2	2		5	89			1	2	1	1	1	3	2
131	1	0.03	1.8	1	1	3	34	2	2	19	64			1	2	1						5	64		1	1	2	1
132	1	0.03	2	1	1	3	263	2	1	19	85			1	2	1	1	1	2	2		5	85		1	1	2	1	1	1	3	2	3
133	1	0.03	1.9	1	1	3	251	2	1	19	64			1	2	1						5	64		1	1	2	1					3
134	1	0.2	3.5	1	1	3	55	4	1	21	89			1	2	1	1	1	2	2	3	3	9			1	2	1	1	1	2	2		19	89			1	2	1	1	1	2	2		5	89
135	2	0.03	2	1	1	3	251	2	3	19	64			1	2	1					3	5	64		1	1	2	1					3
136	1	0.03	1.9	1	1	3	251	2	3	19	64			1	2	1					3	5	64		1	1	2	1					3
137	1	0.03	3	1	1	3	55	2	4	19	64			1	2	1						5	64			1	2	1					3	60	87		1	3	4	5	2	2	3	3	12
138	1	0.03	1.8	1	1	3	213	3	4	19	89			1	2	1	1	1	2	2		5	89		1	1	2	1	1	1	3	2	3	79	89			1	2	1	2
139	1	0.03	3	1	1	3	213	2	2	19	89			1	2	1	1	1	2	2		5	89		1	1	2	1	1	1	3	2	3
140	1	0.03	2.3	1	1	3	119	2	2	19	85			1	2	1	1	1	2	2		5	85		1	1	2	1	1	1	3	2	3
141	1	0.8	2.5	1	1	3	213	2	3	19	89			1	2	1	1	1	2	2		5	89		1	1	2	1	1	1	3	2	3	94	114			1	8	30	2	2	3	2	2	57	40
142	1	0.5	3	1	1	3	137	5	6	20	89			1	2	1	1	1	2	2	3	3	9			1	2	1	1	1	2	2
143	1	0.03	4	1	1	3	213	2	2	19	89			1	2	1	1	1	2	2		5	89		1	1	2	1	1	1	3	2	3	60	87		1	3	4	5	2	2	3	3	12
144	2	0.13	3	1	1	3	212	2	1	19	56			1	2	1	1	1	2	2		5	56			1	2	1	1	1	3	2	3
145	1	0.1	3	1	1	3	137	5	2	20	89			1	2	1	1	1	2	2	3	3	9			1	2	1	1	1	2	2		52	3			1	2	1	2				3	108	108
146	1	0.13	2.6	1	1	3	212	3	1	19	89			1	2	1	1	1	2	2	3	5	89			1	2	1	1	1	3	2		61	88			1	4	5	1	1	2	2
147	1	0.9	3	1	1	3	242	3	1	20	76			1	2	1	1	1	2	2	3	79	85			1	2	1	1	1	3	2	3	57	40			1	4	11	1	1	1	2	1
148	1	0.13	3	1	1	3	213	2	1	19	89			1	2	1	1	1	2	2		5	89		1	1	2	1	1	1	3	2	3
149	1	0.43	2.3	1	1	3	212	3	1	20	89			1	2	1	1	1	2	2	3	3	9			1	2	1	1	1	2	2		60	87			3	4	5	2	2	3	2	2
150	2	0.16	2.4	1	1	3	212	2	1	19	89			1	2	1	1	1	2	2		5	89		1	1	2	1	1	1	3	2	3
151	2	0.03	2.5	1	1	3	137	4	2	61	88			1	4	5	1	1	2	2		50	39			1	2	1	2	2	2	2	2	94	114			1	8	30	2	2	3	2	2
152	1	0.16	2.5	1	1	3	212	2	1	19	89			1	2	1	1	1	2	2		5	89		1	1	2	1	1	1	3	2	3
153	1	0.03	3	1	1	3	188	3	3	19	85			1	2	1	1	1	2	2		5	85			1	2	1	1	1	3	2	3
154	1	0.03	2	1	1	3	251	3	2	19	85			1	2	1	1	1	2	2		5	85			1	2	1	1	1	3	2	3	94	114		1	1	8	30	2	2	3	2	12
155	1	0.26	2.7	1	1	3	55	5	6	20	89			1	2	1	1	1	2	2	3	3	9			1	2	1	1	1	2	2		61	88			1	4	5	1	1	2	2	3	36	17
156	2	0.03	1.2	1	1	3	251	2	1	19	64			1	2	1						5	64			1	2	1
157	1	0.03	2.5	1	1	3	137	5	2	19	85			1	2	1	1	1	2	2		5	85			1	2	1	1	1	3	2	3	94	114			1	8	30	2	2	3	2	2	38	28
158	2	0.03	0.9	1	1	3	137	2	1	19	64			1	2	1						5	64			1	2	1
159	1	0.03	4	1	1	3	137	4	1	20	85			1	2	1	1	1	2	2	3	3	9			1	2	1	1	1	2	2		79	85			1	2	1	1	1	3	2	3	29	28
160	1	0.03	3.8	1	1	3	137	4	1	19	85			1	2	1	1	1	2	2		5	85			1	2	1	1	1	3	2	3	108	108			1	1	36	1	1	3	3	1
161	1	0.03	1.8	1	1	3	263	2	2	19	85			1	2	1	1	1	2	2		5	85			1	2	1	1	1	3	2	3
162	2	0.16	3.5	1	1	3	137	4	1	19	89			1	2	1	1	1	2	2		5	89			1	2	1	1	1	3	2		94	114			1	8	30	2	2	3	2	2	50	39
163	2	1.7	2.5	1	1	3	213	5	4	20	89			1	2	1	1	1	2	2		3	9			1	2	1	1	1	2	2	3	21	89			1	2	1	1	1	2	2	3	19	89
164	2	0.03	3	1	1	3	34	6	1	19	89			1	2	1	1	1	2	2		5	89		1	1	2	1	1	1	3	2	3	20	89			1	2	1	1	1	2	2	3	79	76
165	1	0.26	3.2	1	1	3	213	2	2	18	89			1	2	1	2					79	39			1	2	1	2	1	3	2	2
166	1	0.03	1.4	1	1	3	251	2	1	19	64			1	2	1						5	64			1	2	1
167	1	0.03	3.6	1	1	3	188	4	1	19	85			1	2	1	1	1	2	2		5	85			1	2	1	1	1	3	2	3	94	114			1	8	30	2	2	3	2	2
168	1	0.2	3.4	1	1	3	213	4	2	20	89			1	2	1	1	1	2	2	3	3	9			1	2	1	1	1	2	2		57	40			1	4	11	1	1	1	2	1	61	88
169	1	1.8	5	1	1	3	195	4	1	19	10			1	2	1	1	1	2	2		5	89		1	1	2	1	1	1	3	2	3	79	10			1	2	1	2	2	2	3	2	61	88
170	2	0.03	1.8	1	1	3	119	3	1	19	85			1	2	1	1	1	2	2	3	5	85			1	2	1	1	1	3	2	3	94	114			1	8	30	2	2	3	2	2
171	1	0.03	1.4	1	1	3	263	2	1	19	85			1	2	1	1	1	2	2		5	85			1	2	1	1	1	3	2	3
172	1	0.03	1.3	1	1	3	251	2	1	19	85			1	2	1	1	1	2	2		5	85			1	2	1	1	1	3	2	3
173	2	0.03	2.8	1	1	3	99	2	2	18	64			1	2	1						61	88			1	4	5	1	1	2	2
174	1	0.03	3.4	1	1	3	34	3	3	19	89			1	2	1	1	1	2	2		5	89			1	2	1	1	1	3	2		61	88			1	4	5	1	1	2	2	3
175	1	0.03	3	1	1	3	34	2	1	19	89		1	1	2	1	1	1	2	2	3	5	89		1	1	2	1	1	1	3	2	3
176	1	0.06	3	1	1	3	213	5	1	21	89			1	2	1	1	1	2	2	3	3	9			1	2	1	1	1	2	2		18	89			1	2	1	2					52	3
177	1	0.5	2.8	1	1	3	212	3	2	19	89			1	2	1	1	1	2	2		5	89		1	1	2	1	1	1	3	2		60	87			3	4	5	2	2	3	3	2
178	1	0.03	1.4	1	1	3	263	2	1	19	85			1	2	1	1	1	2	2	3	5	85			1	2	1	1	1	3	2	3
179	1	0.03	1.8	1	1	3	251	3	3	19	64			1	2	1					3	5	64			1	2	1					3	60	87			3	4	5	2	2	3	3	12
180	1	0.83	2.8	1	1	3	213	2	1	18	89			1	2	1	2					57	40			1	4	11	1	1	1	2	1
181	1	0.3	2.7	1	1	3	213	2	1	50	39		1	1	2	1	2	2	2	2	12	94	114			1	8	30	2	2	3	2	2
182	1	0.66	3.5	1	1	3	195	2	1	19	10			1	2	1	1	1	2	2		5	89			1	2	1	1	1	3	2
183	1	0.03	2.5	1	1	3	263	2	3	19	85			1	2	1	1	1	2	2		5	85			1	2	1	1	1	3	2	3
184	2	0.96	3	1	1	3	195	8	4	19	10			1	2	1	1	1	2	2		5	10			1	2	1	1	1	3	2		60	88		1	3	4	5	2	2	3	3	12	79	10
185	1	0.03	2.4	1	1	3	263	2	1	19	85			1	2	1	1	1	2	2	3	5	85			1	2	1	1	1	3	2	3
186	1	0.03	2.3	1	1	3	119	2	1	19	85			1	2	1	1	1	2	2	3	5	85			1	2	1	1	1	3	2	3
187	1	0.06	3	1	1	3	212	2	1	19	56			1	2	1	1	1	2	2		5	85			1	2	1	1	1	3	2	3
188	2	0.3	3	1	1	3	137	6	2	19	89			1	2	1	1	1	2	2		5	89		Y	1	2	1	1	1	3	2	3	61	88			1	4	5	1	1	2	2		94	114
189	2	0.23	3.2	1	1	3	212	2	1	19	56			1	2	1	1	1	2	2		5	85			1	2	1	1	1	3	2	3
190	2	0.03	4	1	1	3	137	3	2	19	64			1	2	1						5	64		1	1	2	1					3	60	88		1	3	4	5	2	2	3	3	12
191	1	0.5	3	1	1	3	137	6	6	20	89			1	2	1	1	1	2	2	3	3	9			1	2	1	1	1	2	2	3	38	28		1	1	6	31	1	2	3	2	3	57	40	1
192	1	0.03	2.3	1	1	3	119	2	2	19	85			1	2	1	1	1	2	2	3	5	85			1	2	1	1	1	3	2	3
193	1	0.8	2.5	1	1	3	213	2	2	19	89			1	2	1	1	1	2	2		5	89		Y	1	2	1	1	1	3	2	3
194	2	0.03	3	1	1	3	34	2	2	19	89			1	2	1	1	1	2	2		5	89		Y	1	2	1	1	1	3	2	3
195	1	0.03	2.8	1	1	3	193	3	4	19	10		1	1	2	1	1	1	2	2	3	5	10		1	1	2	1	1	1	3	2	3	79	10			1	2	1	2	2	2	3	2
196	1	0.03	3	1	1	3	34	3	4	19	64		Y	1	2	1					3	5	64			1	2	1					3	60	87			3	4	5	2	2	3	3	2
197	1	0.03	1.8	1	1	3	251	2	3	19	64			1	2	1					3	5	64			1	2	1					3
198	1	0.2	3.5	1	1	3	55	2	1	21	64			1	2	1					3	3	9			1	2	1	1	1	2	2		19	64			1	2	1					3	5	64
199	2	0.03	3.1	1	1	3	137	3	3	19	64			1	2	1						5	64			1	2	1					3	60	88		1	3	4	5	2	2	3	3	12
200	1	0.03	1.9	1	1	3	251	2	1	19	64			1	2	1						5	64			1	2	1					3
201	1	0.03	3	1	1	3	119	2	2	19	85		1	1	2	1	1	1	2	2	3	5	85			1	2	1	1	1	3	2	3
202	2	0.23	3.8	1	1	3	212	2	2	19	56			1	2	1	1	1	2	2		5	56			1	2	1	1	1	3	2	3
203	2	0.03	2.3	1	1	3	34	5	6	19	85			1	2	1	1	1	2	2		5	56			1	2	1	1	1	3	2	3	94	114			1	8	30	2	2	3	2	2	36	17
204	1	0.16	3.8	1	1	3	212	2	1	19	56			1	2	1	1	1	2	2		5	56			1	2	1	1	1	3	2	3
205	1	0.13	1.7	1	1	3	99	3	3	19	64			1	2	1					3	5	64			1	2	1						61	88			1	4	5	1	1	2	2
206	2	0.03	3.2	1	1	3	34	2	1	19	64			1	2	1					3	5	64			1	2	1					3
207	1	0.56	3	1	1	3	213	3	2	19	89			1	2	1	1	1	2	2		5	89		Y	1	2	1	1	1	3	2	3	61	88			1	4	5	1	1	2	2
208	1	0.3	3.5	1	1	3	137	3	2	19	89			1	2	1	1	1	2	2		5	89			1	2	1	1	1	3	2		61	88			1	4	5	1	1	2	2
209	1	0.03	1.8	1	1	3	34	2	2	19	64			1	2	1					3	5	64			1	2	1
210	1	0.03	2	1	1	3	263	2	1	19	85			1	2	1	1	1	2	2		5	56			1	2	1	1	1	3	2
211	1	0.16	3.2	1	1	3	137	3	4	19	89			1	2	1	1	1	2	2		5	89			1	2	1	1	1	3	2		61	88			1	4	5	1	1	2	2
212	1	0.16	1.8	1	1	3	212	2	3	19	64			1	2	1					3	5	64			1	2	1
213	1	0.1	4	1	1	3	263	3	3	19	89			1	2	1	1	1	2	2		5	89		1	1	2	1	1	1	3	2	3	60	87		1	3	4	5	2	2	3	3	2
214	2	0.2	2.5	1	1	3	212	3	1	19	64			1	2	1						5	64			1	2	1					3	60	87			3	4	5	2	2	3	3	2
215	2	0.1	3.5	1	1	3	213	3	1	20	89			1	2	1	1	1	2	2	3	3	9			1	2	1	1	1	2	2		61	88		1	1	4	5	1	1	2	2	3
216	1	0.13	3	1	1	3	213	4	3	5	89		1	1	2	1	1	1	3	2	3	19	89			1	2	1	1	1	2	2		61	88		1	1	4	5	1	1	2	2	3	145	82
217	1	0.16	2	1	1	3	55	4	2	19	64			1	2	1						5	64	1		1	2	1					3	36	17			3	3	32	1	1	2	2		10	17
218	1	0.1	2.5	1	1	3	213	3	2	20	89	1		1	2	1	1	1	2	2	3	79	89	1		1	2	1					3	61	88			1	4	5	1	1	2	2
219	1	0.1	3.3	1	1	3	212	3	1	19	64			1	2	1					3	5	64			1	2	1					3
220	2	0.13	3	1	1	3	55	2	2	19	64			1	2	1						5	64	1		1	2	1					3
221	2	0.03	4	1	1	3	34	4	2	19	64			1	2	1					3	5	64	1		1	2	1					3	57	40			1	4	11	1	1	1	2	1	3	9
222	2	0.96	2.8	1	1	3	55	3	1	20	64			1	2	1	2	3	3	2	12	3	9			1	2	1	1	1	2	2		61	88			1	4	5	1	1	2	2
223	1	0.16	3.4	1	1	3	137	4	4	19	64			1	2	1					3	5	64	1		1	2	1					3	60	88		1	3	4	5	2	2	3	3	12
224	1	0.3	3.8	1	1	3	213	3	2	19	89			1	2	1	1	1	2	2		3	9			1	2	1	1	1	2	2
225	1	0.7	4	1	1	3	242	5	5	50	66			1	2	1	2				3	79	76			1	2	1	1	1	3	2	3	61	88			1	4	5	1	1	2	2		57	40
226	2	0.03	1.8	1	1	3	119	4	6	19	85			1	2	1	1	1	2	2	3	5	85			1	2	1	1	1	3	2	3	20	85			1	2	1	1	1	2	2		3	9
227	1	0.03	1.6	1	1	3	251	2	4	19	64			1	2	1						5	64		1	1	2	1					3
228	1	0.03	2	1	1	3	251	2	4	19	64			1	2	1					3	5	64		1	1	2	1					3
229	2	0.03	4	1	1	3	213	2	1	19	89			1	2	1	1	1	2	2	3	5	89		1	1	2	1	1	1	3	2	3
230	2	0.03	1.8	1	1	3	251	2	1	19	64			1	2	1						5	64		1	1	2	1					3
231	1	0.86	2.3	1	1	3	195	5	8	19	10		1	1	2	1	1	1	2	2	3	5	10		1	1	2	1	1	1	3	2	3	50	10			1	2	1	1	1	3	2	1	79	10
232	1	0.03	4.7	1	1	3	214	2	1	19	64			1	2	1						5	64	1		1	2	1					3
233	1	0.33	3.8	1	1	3	137	t	6	18	89			1	2	1	2					61	88			1	4	5	1	1	2	2		19	89			1	2	1	1	1	2	2	3	5	89
234	2	0.2	2.5	1	1	3	213	2	2	19	89			1	2	1	1	1	2	2	3
235	1	0.03	1.8	1	1	3	251	3	4	19	64			1	2	1						5	64			1	2	1					3	60	87	1		3	4	5	2	2	3	3	12
236	1	0.3	3.3	1	1	3	137	6	3	19	89			1	2	1	1	1	2	2	3	5	89			1	2	1	1	1	3	2		61	88		1	1	4	5	1	1	2	2	3	21	89
237	1	0.03	3.3	1	1	3	137	4	2	19	89			1	2	1	1	1	2	2		5	89		1	1	2	1	1	1	3	2	3	61	88			1	4	5	1	1	2	2		60	88		1
238	1	1.5	1.7	1	1	3	213	3	4	19	89			1	2	1	1	1	2	2		5	89		1	1	2	1	1	1	3	2	3	57	40			3	4	11	1	1	1	2	1
239	1	0.53	2.2	1	1	3	137	4	1	21	89			1	2	1	1	1	2	2	3	79	89			1	2	1	2					60	88			3	4	5	2	2	3	3	2	50	56
240	1	0.06	2.7	1	1	3	213	2	2	19	89			1	2	1	1	1	2	2		5	89		1	1	2	1	1	1	3	2	3
241	1	0.03	2.5	1	1	3	188	3	1	19	89			1	2	1	1	1	2	2		5	89		1	1	2	1	1	1	3	2	3
242	2	0.03	2.5	1	1	3	213	2	1	19	89			1	2	1	1	1	2	2	3	5	89		1	1	2	1	1	1	3	2	3
243	1	0.7	3.5	1	1	3	242	3	4	20	76			1	2	1	1	1	2	2	3	3	9			1	2	1	1	1	2	2		79	76			1	2	1	1	1	3	2
244	2	0.03	3.4	1	1	3	213	2	1	19	89			1	2	1	1	1	2	2	3	5	89		1	1	2	1	1	1	3	2
245	2	0.03	3.6	1	1	3	34	2	3	19	64			1	2	1						5	64			1	2	1					3
246	1	0.13	3.5	1	1	3	212	2	3	19	64			1	2	1						5	64			1	2	1					3
247	2	0.13	3	1	1	3	212	2	1	19	64			1	2	1						5	64			1	2	1					3
248	1	0.03	1.3	1	1	3	251	2	1	19	64			1	2	1						5	64			1	2	1					3
249	1	0.16	3.2	1	1	3	137	3	4	19	89			1	2	1	1	1	2	2	3	5	89			1	2	1	1	1	3	2		61	88			1	4	5	1	1	2	2
250	1	0.1	1.8	1	1	3	212	2	2	19	64			1	2	1						5	64			1	2	1					3
251	1	0.1	4	1	1	3	263	3	3	19	85			1	2	1	1	1	2	2	3	5	85		1	1	2	1	1	1	3	2	3	60	87		1	3	4	5	2	2	3	3	12
252	2	0.2	2.5	1	1	3	212	3	1	19	64			1	2	1						5	64			1	2	1					3	60	87			3	4	5	2	2	3	3	2
253	2	0.1	3.5	1	1	3	213	3	1	20	89			1	2	1	1	1	2	2	3	3	9			1	2	1	1	1	2	2		61	88			1	4	5	1	1	2	2
254	1	0.13	3	1	1	3	213	4	3	19	89			1	2	1	1	1	2	2		5	89		1	1	2	1	1	1	3	2	3	61	88		1	1	4	5	1	1	2	2	3	145	82
255	1	0.03	1.4	1	1	3	251	2	1	19	64			1	2	1						5	64			1	2	1					3
256	1	0.16	2	1	1	3	55	4	2	19	89			1	2	1	1	1	2	2	3	5	89		1	1	2	1	1	1	3	2	3	36	17			3	3	32	1	1	2	2		10	17
257	1	0.1	2.7	1	1	3	137	3	2	20	89			1	2	1	1	1	2	2	3	79	89			1	2	1	2					61	88			1	4	5	1	1	2	2	3
258	1	0.1	3.3	1	1	3	212	3	1	19	64			1	2	1					3	5	64			1	2	1					3
259	2	0.13	3	1	1	3	137	2	2	19	64			1	2	1						5	64			1	2	1					3
260	1	0.03	4	1	1	3	34	4	2	19	64			1	2	1						5	64			1	2	1						57	40			1	4	11	1	1	1	2	1	3	9
261	1	1.1	5	1	1	3	195	4	1	19	10		1	1	2	1	1	1	2	2	3	5	10			1	2	1	1	1	3	2		61	88			1	4	5	1	1	2	2		79	10		1
262	2	0.03	1.8	1	1	3	119	3	1	19	85			1	2	1	1	1	2	2	3	5	85			1	2	1	1	1	3	2		94	114			1	8	30	2	2	3	2	2
263	2	0.96	2.8	1	1	3	55	3	1	20	89			1	2	1	1	1	2	2	3	3	9			1	2	1	1	1	2	2	3	61	88			1	4	5	1	1	2	2
264	1	0.03	1.4	1	1	3	263	2	1	19	85			1	2	1	1	1	2	2		5	85			1	2	1	1	1	3	2	3	80	47			1	5	10	1	2	3	2
265	1	0.03	3.1	1	1	3	137	6	3	19	64			1	2	1						5	64			1	2	1					3	61	88			1	4	5	1	1	2	2		60	88		1
266	1	0.06	3	1	1	3	119	2	2	19	85		1	1	2	1	1	1	2	2	3	5	85			1	2	1	1	1	3	2	3	80	47			1	5	10	1	2	3	2	3
267	1	0.23	3.8	1	1	3	212	2	2	19	64			1	2	1						5	64			1	2	1					3
268	2	0.03	2.3	1	1	3	263	5	6	19	85			1	2	1	1	1	2	2		5	85			1	2	1	1	1	3	2	3	94	114			1	8	30	2	2	3	2	2	36	17
269	1	0.16	3.8	1	1	3	212	2	1	19	64			1	2	1						5	64			1	2	1
270	1	0.13	1.7	1	1	3	99	3	3	19	64			1	2	1					3	5	64			1	2	1						61	88			1	4	5	1	1	2	2
271	1	0.03	3.2	1	1	3	34	2	1	19	64			1	2	1						5	64		1	1	2	1					3
272	1	0.56	3	1	1	3	213	3	2	19	89			1	2	1	1	1	2	2		5	89		1	1	2	1	1	1	3	2	3	61	88	1		1	4	5	1	1	2	2	3
273	1	0.3	3.5	1	1	3	137	3	2	19	89			1	2	1	1	1	2	2		5	89			1	2	1	1	1	3	2
274	1	0.03	1.8	1	1	3	34	2	2	19	64			1	2	1						5	64		1	1	2	1
275	1	0.03	2	1	1	3	263	2	1	19	85			1	2	1	1	1	2	2		5	85		1	1	2	1	1	1	3	2	3
276	1	0.03	1.9	1	1	3	251	2	1	19	64			1	2	1						5	64		1	1	2	1					3
277	1	0.2	3.5	1	1	3	55	4	1	21	89			1	2	1	1	1	2	2	3	3	9			1	2	1	1	1	2	2		19	89			1	2	1	1	1	2	2		5	89
278	2	0.03	2	1	1	3	251	2	3	19	64			1	2	1					3	5	64		1	1	2	1					3
279	1	0.03	1.9	1	1	3	251	2	3	19	64			1	2	1					3	5	64		1	1	2	1					3
280	1	0.03	3	1	1	3	55	2	4	19	64			1	2	1						5	64			1	2	1					3	60	87		1	3	4	5	2	2	3	3	12
281	1	0.03	1.8	1	1	3	213	3	4	19	89			1	2	1	1	1	2	2		5	89		1	1	2	1	1	1	3	2	3	79	89			1	2	1	2
282	1	0.03	3	1	1	3	213	2	2	19	89			1	2	1	1	1	2	2		5	89		1	1	2	1	1	1	3	2	3
283	1	0.03	2.3	1	1	3	119	2	2	19	85			1	2	1	1	1	2	2		5	85		1	1	2	1	1	1	3	2	3
284	1	0.8	2.5	1	1	3	213	2	3	19	89			1	2	1	1	1	2	2		5	89		1	1	2	1	1	1	3	2	3	94	114			1	8	30	2	2	3	2	2	57	40
285	1	0.5	3	1	1	3	137	5	6	20	89			1	2	1	1	1	2	2	3	3	9			1	2	1	1	1	2	2
286	1	0.03	4	1	1	3	213	2	2	19	89			1	2	1	1	1	2	2		5	89		1	1	2	1	1	1	3	2	3	60	87		1	3	4	5	2	2	3	3	12
287	1	0.13	3	1	1	3	213	4	3	19	89			1	2	1	1	1	2	2		5	89		1	1	2	1	1	1	3	2	3	61	88		1	1	4	5	1	1	2	2	3	145	82
288	1	0.03	1.4	1	1	3	251	2	1	19	64			1	2	1						5	64			1	2	1					3
289	1	0.16	2	1	1	3	55	4	2	19	89			1	2	1	1	1	2	2	3	5	89		1	1	2	1	1	1	3	2	3	36	17			3	3	32	1	1	2	2		10	17
290	1	0.1	2.7	1	1	3	137	3	2	20	89			1	2	1	1	1	2	2	3	79	89			1	2	1	2					61	88			1	4	5	1	1	2	2	3
291	1	0.1	3.3	1	1	3	212	3	1	19	64			1	2	1					3	5	64			1	2	1					3
292	2	0.13	3	1	1	3	137	2	2	19	64			1	2	1						5	64			1	2	1					3
293	1	0.03	4	1	1	3	34	4	2	19	64			1	2	1						5	64			1	2	1						57	40			1	4	11	1	1	1	2	1	3	9
294	1	1.1	5	1	1	3	195	4	1	19	10		1	1	2	1	1	1	2	2	3	5	10			1	2	1	1	1	3	2		61	88			1	4	5	1	1	2	2		79	10		1
295	2	0.03	1.8	1	1	3	119	3	1	19	85			1	2	1	1	1	2	2	3	5	85			1	2	1	1	1	3	2		94	114			1	8	30	2	2	3	2	2
296	2	0.96	2.8	1	1	3	55	3	1	20	89			1	2	1	1	1	2	2	3	3	9			1	2	1	1	1	2	2	3	61	88			1	4	5	1	1	2	2
297	1	0.03	1.4	1	1	3	263	2	1	19	85			1	2	1	1	1	2	2		5	85			1	2	1	1	1	3	2	3	80	47			1	5	10	1	2	3	2
298	1	0.03	3.1	1	1	3	137	6	3	19	64			1	2	1						5	64			1	2	1					3	61	88			1	4	5	1	1	2	2		60	88		1
299	1	0.06	3	1	1	3	119	2	2	19	85		1	1	2	1	1	1	2	2	3	5	85			1	2	1	1	1	3	2	3	80	47			1	5	10	1	2	3	2	3
300	1	0.23	3.8	1	1	3	212	2	2	19	64			1	2	1						5	64			1	2	1					3
301	2	0.03	2.3	1	1	3	263	5	6	19	85			1	2	1	1	1	2	2		5	85			1	2	1	1	1	3	2	3	94	114			1	8	30	2	2	3	2	2	36	17
302	1	0.16	3.8	1	1	3	212	2	1	19	64			1	2	1						5	64			1	2	1
303	1	0.13	1.7	1	1	3	99	3	3	19	64			1	2	1					3	5	64			1	2	1						61	88			1	4	5	1	1	2	2
304	1	0.03	3.2	1	1	3	34	2	1	19	64			1	2	1						5	64		1	1	2	1					3
305	1	0.56	3	1	1	3	213	3	2	19	89			1	2	1	1	1	2	2		5	89		1	1	2	1	1	1	3	2	3	61	88	1		1	4	5	1	1	2	2	3
306	1	0.3	3.5	1	1	3	137	3	2	19	89			1	2	1	1	1	2	2		5	89			1	2	1	1	1	3	2
307	1	0.03	1.8	1	1	3	34	2	2	19	64			1	2	1						5	64		1	1	2	1
308	1	0.03	2	1	1	3	263	2	1	19	85			1	2	1	1	1	2	2		5	85		1	1	2	1	1	1	3	2	3
309	1	0.03	1.9	1	1	3	251	2	1	19	64			1	2	1						5	64		1	1	2	1					3
310	1	0.2	3.5	1	1	3	55	4	1	21	89			1	2	1	1	1	2	2	3	3	9			1	2	1	1	1	2	2		19	89			1	2	1	1	1	2	2		5	89
311	2	0.03	2	1	1	3	251	2	3	19	64			1	2	1					3	5	64		1	1	2	1					3
312	1	0.03	1.9	1	1	3	251	2	3	19	64			1	2	1					3	5	64		1	1	2	1					3
313	1	0.03	3	1	1	3	55	2	4	19	64			1	2	1						5	64			1	2	1					3	60	87		1	3	4	5	2	2	3	3	12
314	1	0.03	1.8	1	1	3	213	3	4	19	89			1	2	1	1	1	2	2		5	89		1	1	2	1	1	1	3	2	3	79	89			1	2	1	2
315	1	0.03	3	1	1	3	213	2	2	19	89			1	2	1	1	1	2	2		5	89		1	1	2	1	1	1	3	2	3
316	1	0.03	2.3	1	1	3	119	2	2	19	85			1	2	1	1	1	2	2		5	85		1	1	2	1	1	1	3	2	3
317	1	0.8	2.5	1	1	3	213	2	3	19	89			1	2	1	1	1	2	2		5	89		1	1	2	1	1	1	3	2	3	94	114			1	8	30	2	2	3	2	2	57	40
318	1	0.5	3	1	1	3	137	5	6	20	89			1	2	1	1	1	2	2	3	3	9			1	2	1	1	1	2	2
319	1	0.03	4	1	1	3	213	2	2	19	89			1	2	1	1	1	2	2		5	89		1	1	2	1	1	1	3	2	3	60	87		1	3	4	5	2	2	3	3	12
320	2	0.13	3	1	1	3	212	2	1	19	56			1	2	1	1	1	2	2		5	56			1	2	1	1	1	3	2	3
321	1	0.1	3	1	1	3	137	5	2	20	89			1	2	1	1	1	2	2	3	3	9			1	2	1	1	1	2	2		52	3			1	2	1	2				3	108	108
322	1	0.13	2.6	1	1	3	212	3	1	19	89			1	2	1	1	1	2	2	3	5	89			1	2	1	1	1	3	2		61	88			1	4	5	1	1	2	2
323	1	0.9	3	1	1	3	242	3	1	20	76			1	2	1	1	1	2	2	3	79	85			1	2	1	1	1	3	2	3	57	40			1	4	11	1	1	1	2	1
324	1	0.13	3	1	1	3	213	2	1	19	89			1	2	1	1	1	2	2		5	89		1	1	2	1	1	1	3	2	3
325	1	0.43	2.3	1	1	3	212	3	1	20	89			1	2	1	1	1	2	2	3	3	9			1	2	1	1	1	2	2		60	87			3	4	5	2	2	3	2	2
326	2	0.16	2.4	1	1	3	212	2	1	19	89			1	2	1	1	1	2	2		5	89		1	1	2	1	1	1	3	2	3
327	2	0.03	2.5	1	1	3	137	4	2	61	88			1	4	5	1	1	2	2		50	39			1	2	1	2	2	2	2	2	94	114			1	8	30	2	2	3	2	2
328	1	0.16	2.5	1	1	3	212	2	1	19	89			1	2	1	1	1	2	2		5	89		1	1	2	1	1	1	3	2	3
329	1	0.03	3	1	1	3	188	3	3	19	85			1	2	1	1	1	2	2		5	85			1	2	1	1	1	3	2	3
330	1	0.03	2	1	1	3	251	3	2	19	85			1	2	1	1	1	2	2		5	85			1	2	1	1	1	3	2	3	94	114		1	1	8	30	2	2	3	2	12
331	1	0.26	2.7	1	1	3	55	5	6	20	89			1	2	1	1	1	2	2	3	3	9			1	2	1	1	1	2	2		61	88			1	4	5	1	1	2	2	3	36	17
332	2	0.03	1.2	1	1	3	251	2	1	19	64			1	2	1						5	64			1	2	1
333	1	0.03	2.5	1	1	3	137	5	2	19	85			1	2	1	1	1	2	2		5	85			1	2	1	1	1	3	2	3	94	114			1	8	30	2	2	3	2	2	38	28
334	2	0.03	0.9	1	1	3	137	2	1	19	64			1	2	1						5	64			1	2	1
335	1	0.03	4	1	1	3	137	4	1	20	85			1	2	1	1	1	2	2	3	3	9			1	2	1	1	1	2	2		79	85			1	2	1	1	1	3	2	3	29	28
336	1	0.03	3.8	1	1	3	137	4	1	19	85			1	2	1	1	1	2	2		5	85			1	2	1	1	1	3	2	3	108	108			1	1	36	1	1	3	3	1
337	1	0.03	1.8	1	1	3	263	2	2	19	85			1	2	1	1	1	2	2		5	85			1	2	1	1	1	3	2	3
338	2	0.16	3.5	1	1	3	137	4	1	19	89			1	2	1	1	1	2	2		5	89			1	2	1	1	1	3	2		94	114			1	8	30	2	2	3	2	2	50	39
339	2	1.7	2.5	1	1	3	213	5	4	20	89			1	2	1	1	1	2	2		3	9			1	2	1	1	1	2	2	3	21	89			1	2	1	1	1	2	2	3	19	89
340	2	0.03	3	1	1	3	34	6	1	19	89			1	2	1	1	1	2	2		5	89		1	1	2	1	1	1	3	2	3	20	89			1	2	1	1	1	2	2	3	79	76
341	1	0.26	3.2	1	1	3	213	2	2	18	89			1	2	1	2					79	39			1	2	1	2	1	3	2	2
342	1	0.03	1.4	1	1	3	251	2	1	19	64			1	2	1						5	64			1	2	1
343	1	0.03	3.6	1	1	3	188	4	1	19	85			1	2	1	1	1	2	2		5	85			1	2	1	1	1	3	2	3	94	114			1	8	30	2	2	3	2	2
344	1	0.2	3.4	1	1	3	213	4	2	20	89			1	2	1	1	1	2	2	3	3	9			1	2	1	1	1	2	2		57	40			1	4	11	1	1	1	2	1	61	88
345	2	0.16	3.5	1	1	3	137	4	1	19	89			1	2	1	1	1	2	2		5	89			1	2	1	1	1	3	2		94	114			1	8	30	2	2	3	2	2	50	39
346	2	1.7	2.5	1	1	3	213	5	4	20	89			1	2	1	1	1	2	2		3	9			1	2	1	1	1	2	2	3	21	89			1	2	1	1	1	2	2	3	19	89
347	2	0.03	3	1	1	3	34	6	1	19	89			1	2	1	1	1	2	2		5	89		1	1	2	1	1	1	3	2	3	20	89			1	2	1	1	1	2	2	3	79	76
348	2	0.3	3	1	1	3	137	6	2	19	89			1	2	1	1	1	2	2		5	89		Y	1	2	1	1	1	3	2	3	61	88			1	4	5	1	1	2	2		94	114
349	2	0.23	3.2	1	1	3	212	2	1	19	56			1	2	1	1	1	2	2		5	85			1	2	1	1	1	3	2	3
350	2	0.03	4	1	1	3	137	3	2	19	64			1	2	1						5	64		1	1	2	1					3	60	88		1	3	4	5	2	2	3	3	12
351	2	0.03	3.5	1	2	3	212	2	4	5	89		1	1	2	1	1	1	3	2	3	19	89		1	1	2	1	1	1	2	2	3
352	1	0.03	3.5	1	2	3	168	2	4	5	64		1	1	2	1					3	19	64		1	1	2	1					3
353	1	0.13	2	1	2	3	263	2	5	5	89		1	1	2	1	1	1	3	2	3	19	89			1	2	1	1	1	2	2	3
354	1	0.03	4	1	2	3	263	2	3	5	85		1	1	2	1	1	1	3	2	3	19	85			1	2	1	1	1	2	2
355	2	1	2.2	1	2	3	137	3	8	5	64		1	1	2	1					3	19	64		1	1	2	1					3	60	88			3	4	5	2	2	3	2	12
356	1	0.33	3.5	1	2	3	11	2	1	5	56			1	2	1	1	1	3	2	3	19	56		1	1	2	1	1	1	2	2	3
357	1	0.23	2	1	2	3	212	2	1	5	64			1	2	1					3	19	64		1	1	2	1					3
358	2	0.03	2	1	2	3	188	7	10	5	85		1	1	2	1	1	1	3	2	3	19	85			1	2	1	1	1	2	2		60	88			3	4	5	2	2	3	2	12	108	108
359	2	0.03	2.7	1	2	3	263	2	1	5	85			1	2	1	1	1	3	2		3	9			1	2	1	1	1	2	2	3
360	2	0.03	3.5	1	2	3	137	2	7	5	64			1	2	1					3	19	64			1	2	1
361	2	2	2.6	2	2	3	5	2	1	5	56			1	2	1	1	1	3	2	3	19	56		1	1	2	1	1	1	2	2	3
362	1	0.1	3.5	1	2	3	212	2	1	5	64			1	2	1					3	19	64			1	2	1
363	1	0.16	2.8	1	2	3	213	2	1	5	89		1	1	2	1	1	1	3	2	3	19	89			1	2	1	1	1	2	2
364	2	0.46	3.5	1	2	3	212	3	1	5	64			1	2	1					3	19	64		1	1	2	1					3	60	87		1	3	4	5	2	2	3	2	12
365	2	0.03	2	1	2	3	188	2	3	5	89		1	1	2	1	1	1	3	2	3	19	89			1	2	1	1	1	2	2
366	2	0.16	2.5	1	2	3	168	3	2	5	64			1	2	1					3	19	64			1	2	1						60	87			3	4	5	2	2	3	2	2
367	2	0.5	1.3	1	2	3	137	2	2	5	89		1	1	2	1	1	1	3	2	3	19	89		1	1	2	1	1	1	2	2	3
368	1	0.03	2.7	1	2	3	188	2	2	5	89		1	1	2	1	1	1	3	2	3	19	89			1	2	1	1	1	2	2
369	1	0.53	3.2	1	2	3	300	4	1	7	94			1	2	1						60	88			1	4	5	2				12	31	207			1	4	5	1	1	3	3	1	179	94
370	1	0.26	1.8	1	2	3	212	2	1	5	89			1	2	1	1	1	3	2		19	89			1	2	1	1	1	2	2
371	1	0.03	3.1	1	2	3	188	3	6	5	89			1	2	1	1	1	3	2		19	89			1	2	1	1	1	2	2		80	47			1	5	10	1	2	3	2	3
372	1	1	1.2	1	2	3	212	2	2	5	89			1	2	1	1	1	3	2		19	89			1	2	1	1	1	2	2
373	1	0.46	2.5	1	2	3	195	6	2	5	10			1	2	1	1	1	3	2	3	19	10			1	2	1	1	1	2	2	3	80	47			1	5	10	1	2	3	2		52	10
374	1	0.03	1.9	1	2	3	312	2	1	5	85		1	1	2	1	1	1	3	2	3	3	9			1	2	1	1	1	2	2	3
375	1	0.16	2.8	1	2	3	168	2	1	25	56			1	2	1	2					60	88		1	3	4	5	2	2	3	2	2
376	1	0.16	3.1	1	2	3	212	2	1	5	64			1	2	1					3	3	9			1	2	1	1	1	2	2	3
377	2	0.16	1.6	1	2	3	137	2	1	5	89			1	2	1	1	1	3	2		19	89			1	2	1	1	1	2	2
378	2	0.06	2.6	1	2	3	137	2	2	5	64			1	2	1					3	19	64			1	2	1
379	2	0.2	2.9	1	2	3	212	2	2	5	64			1	2	1					3	19	64			1	2	1
380	2	0.06	2.5	1	2	3	137	3	5	5	89		1	1	2	1	1	1	3	2	3	19	89			1	2	1	1	1	2	2		60	88			3	4	5	2	2	3	2	2
381	1	0.03	3.5	1	2	3	263	2	3	5	85			1	2	1	1	1	3	2		19	85			1	2	1	1	1	2	2
382	1	0.09	3	1	2	3	168	2	2	5	89		1	1	2	1	1	1	3	2	3	19	89			1	2	1	1	1	2	2
383	1	0.3	2	1	2	3	212	2	1	5	89		1	1	2	1	1	1	3	2	3	19	89		1	1	2	1	1	1	2	2	3
384	2	0.03	3	1	2	3	213	2	1	3	9			1	2	1	1	1	2	2		19	89		1	1	2	1	1	1	2	2	3
385	1	0.16	3	1	2	3	213	2	2	5	89			1	2	1	1	1	3	2		19	89			1	2	1	1	1	2	2
386	1	1.26	3	1	2	3	195	2	3	5	10			1	2	1	1	1	3	2		19	89		1	1	2	1	1	1	2	2	3
387	1	0.03	1.8	1	2	3	251	2	8	5	64			1	2	1						19	64			1	2	1					3
388	2	0.03	1.7	1	2	3	251	2	8	5	64			1	2	1					3	3	9			1	2	1	1	1	2	2
389	1	0.09	3	1	2	3	213	2	1	5	89		1	1	2	1	1	1	3	2	3	19	89			1	2	1	1	1	2	2
390	1	0.36	2.2	1	2	3	213	2	1	5	89		1	1	2	1	1	1	3	2	3	19	89		1	1	2	1	1	1	2	2	3
391	2	0.43	2.5	1	2	3	212	2	1	5	56			1	2	1	1	1	3	2	3	3	9			1	2	1	1	1	2	2
392	1	3	3	1	2	3	188	2	1	5	85			1	2	1	1	1	3	2	3	19	89		1	1	2	1	1	1	2	2	3
393	1	0.03	2.3	1	2	3	137	2	1	5	64			1	2	1					3	19	64			1	2	1
394	1	0.03	2.5	1	2	3	137	2	5	5	89		1	1	2	1	1	1	3	2	3	19	89			1	2	1	1	1	2	2
395	1	0.2	3.8	1	2	3	212	2	3	5	56		1	1	2	1	1	1	3	2	3	19	89		1	1	2	1	1	1	2	2	3
396	2	0.46	2.9	1	2	3	168	2	3	5	89		1	1	2	1	1	1	3	2	3	19	89		1	1	2	1	1	1	2	2	3
397	1	0.23	1.8	1	2	3	212	2	1	5	64			1	2	1					3	19	64			1	2	1
398	2	0.03	1.8	1	2	3	213	2	4	5	89			1	2	1	1	1	3	2		19	89			1	2	1	1	1	2	2
399	1	0.13	3.5	1	2	3	137	3	6	20	89			1	2	1	1	1	2	2	3	3	9			1	2	1	1	1	2	2		60	88		1	3	4	5	2	2	3	2	12
400	1	0.03	3.5	1	2	3	137	7	12	5	89		1	1	2	1	1	1	3	2	3	19	89			1	2	1	1	1	2	2		20	89			1	2	1	1	1	2	2	3	3	9
401	1	0.06	3	1	2	3	212	3	2	5	64			1	2	1						3	9			1	2	1	1	1	2	2		20	64			1	2	1	1	3	3	3	2
402	1	0.13	2.2	1	2	3	213	2	1	5	89		1	1	2	1	1	1	3	2	3	19	89			1	2	1	1	1	2	2
403	1	0.03	2	1	2	3	263	2	2	5	85			1	2	1	1	1	3	2	3	19	85			1	2	1	1	1	2	2
404	2	0.03	1.8	1	2	3	263	2	6	5	85			1	2	1	1	1	3	2		19	85			1	2	1	1	1	2	2
405	2	0.09	2.5	1	2	3	212	3	2	20	64			1	2	1	1	3	3	3	2	3	9			1	2	1	1	1	2	2		19	64			1	2	1
406	1	0.03	3	1	2	3	137	2	2	5	64			1	2	1						19	64			1	2	1
407	2	0.3	1.5	1	2	3	212	2	2	5	89			1	2	1	1	1	3	2		19	89			1	2	1	1	1	2	2	3
408	1	0.03	1.2	1	2	3	251	3	1	5	89			1	2	1	1	1	3	2		19	89			1	2	1	1	1	2	2		94	114			1	8	30	2	2	3	2	2
409	2	0.5	2.8	2	2	3	138	2	6	50	56			1	2	1	1	1	2	2		52	68			1	2	1	2				3
410	1	0.03	1.1	1	2	3	263	2	4	5	85			1	2	1	1	1	3	2	3	19	85			1	2	1	1	1	2	2
411	2	0.16	1.8	1	2	3	212	2	2	5	89			1	2	1	1	1	3	2		19	89			1	2	1	1	1	2	2	3
412	2	0.03	2.8	1	2	3	137	2	2	5	85			1	2	1	1	1	3	2		19	85			1	2	1	1	1	2	2
413	1	0.03	2.7	1	2	3	137	2	2	5	10		1	1	2	1	1	1	3	2	3	19	10			1	2	1	1	1	2	2
414	1	0.03	3	1	2	3	137	2	2	5	10			1	2	1	1	1	3	2		19	10			1	2	1	1	1	2	2
415	1	0.53	2.4	1	2	3	213	2	2	5	89		1	1	2	1	1	1	3	2	3	19	89			1	2	1	1	1	2	2
416	1	0.03	2.5	1	2	3	137	2	3	5	64			1	2	1						19	64			1	2	1
417	2	0.5	1.8	2	2	3	38	2	3	5	56			1	2	1	1	1	3	2	3	19	56			1	2	1	1	1	2	2	3
418	2	0.16	3.2	1	2	3	213	3	3	5	89			1	2	1	1	1	3	2		19	89			1	2	1	1	1	2	2		98	62		1	1	2	4	2	3	4	2	8
419	1	0.23	1.8	1	2	3	168	2	4	5	10			1	2	1	1	1	3	2	3	19	10			1	2	1	1	1	2	2
420	1	0.03	2.1	1	2	3	263	2	2	5	85			1	2	1	1	1	3	2		19	85			1	2	1	1	1	2	2
421	1	0.2	3.2	1	2	3	212	2	1	5	64			1	2	1					3	19	64		1	1	2	1					3
422	2	0.03	3.1	1	2	3	137	2	1	5	89			1	2	1	1	1	3	2		19	89			1	2	1	1	1	2	2
423	1	0.03	3.3	1	2	3	11	2	1	5	89		1	1	2	1	1	1	3	2	3	19	89		1	1	2	1	1	1	2	2	3
424	1	0.13	2.6	1	2	3	168	3	1	5	10		1	1	2	1	1	1	3	2	3	19	10			1	2	1	1	1	2	2		60	88			3	4	5	2	2	3	2	2
425	2	0.06	3.2	1	2	3	137	2	2	5	89			1	2	1	1	1	3	2		19	89			1	2	1	1	1	2	2
426	1	1.56	2.6	1	2	3	213	2	2	19	89			1	2	1	1	1	2	2		3	9		1	1	2	1	1	1	2	2	3
427	2	0.2	2.5	1	2	3	242	2	1	5	76			1	2	1	1	1	3	2		19	76			1	2	1	1	1	2	2	3
428	1	0.16	3	1	2	3	168	2	1	5	89			1	2	1	1	1	3	2		19	89			1	2	1	1	1	2	2
429	1	0.03	2	1	2	3	193	1	2	5	10		1	1	2	1	1	1	3	2	3	19	10			1	2	1	1	1	2	2
430	1	0.03	2.7	1	2	3	213	2	1	5	89			1	2	1	1	1	3	2		19	89			1	2	1	1	1	2	2
431	2	0.03	3.6	1	2	3	137	2	4	5	64			1	2	1						19	89			1	2	1
432	2	0.03	1	1	2	3	251	6	6	5	64			1	2	1						19	89			1	2	1					3	20	64			1	2	1	1	3	3	3	12	3	9
433	2	0.03	1.2	1	2	3	251	4	11	5	89			1	2	1	1	1	3	2		19	89			1	2	1	1	1	2	2	3	20	64			1	2	1	1	3	3	3	12	3	9
434	1	0.13	3	1	2	3	212	2	5	5	89			1	2	1	1	1	3	2		19	89			1	2	1	1	1	2	2
435	2	0.46	1.3	1	2	3	137	2	3	20	64			1	2	1	1	3	3	3	12	3	9			1	2	1	1	1	2	2	3
436	2	0.06	3.3	1	2	3	212	2	3	5	64			1	2	1						19	89			1	2	1
437	1	0.73	1.7	1	2	3	213	5	2	20	89			1	2	1	1	1	2	2	3	3	9			1	2	1	1	1	2	2		33	106	1		3	1	21	2	1	3	2	12	35	154
438	1	0.4	3.1	1	2	3	195	3	2	5	10			1	2	1	1	1	3	2		19	10			1	2	1	1	1	2	2		60	88		1	3	4	5	2	2	3	2	12
439	1	0.09	1.6	1	2	3	212	2	2	5	89			1	2	1	1	1	3	2		19	89			1	2	1	1	1	2	2	3
440	1	0.2	3.4	1	2	3	212	2	2	5	56			1	2	1	1	1	3	2	3	19	56			1	2	1	1	1	2	2
441	2	0.03	2	1	2	3	68	2	3	5	10			1	2	1	1	1	3	2	3	19	10			1	2	1	1	1	2	2	3
442	1	0.03	2.6	1	2	3	242	2	4	5	76			1	2	1	1	1	3	2		19	76			1	2	1	1	1	2	2
443	2	0.03	2.2	1	2	3	263	2	4	5	85			1	2	1	1	1	3	2	3	19	85			1	2	1	1	1	2	2
444	2	0.03	1	1	2	3	251	2	3	5	89			1	2	1	1	1	3	2		19	89			1	2	1	1	1	2	2	3
445	1	0.03	3.4	1	2	3	137	3	3	5	64			1	2	1						19	64			1	2	1						60	88		1	3	4	5	2	2	3	2	12
446	2	0.03	2	1	2	3	137	2	4	5	64			1	2	1						19	64			1	2	1
447	1	0.03	3.5	1	2	3	137	2	5	5	89			1	2	1	1	1	3	2		19	89			1	2	1	1	1	2	2	3
448	1	0.03	2.5	1	2	3	193	2	2	5	10			1	2	1	1	1	3	2	3	19	10			1	2	1	1	1	2	2	3
449	1	0.03	2.4	1	2	3	263	2	1	5	85			1	2	1	1	1	3	2	3	19	85			1	2	1	1	1	2	2	3
450	1	0.03	3.5	1	2	3	137	2	5	5	64			1	2	1						19	64			1	2	1
451	1	0.03	3.7	1	2	3	112	2	2	19	64			1	2	1						60	87		1	3	4	5	2	2	3	2	12
452	1	0.16	1.4	1	2	3	213	2	4	5	89			1	2	1	1	1	3	2	3	19	89			1	2	1	1	1	2	2	3
453	2	0.03	2.7	1	2	3	312	2	4	5	85			1	2	1	1	1	3	2	3	19	85			1	2	1	1	1	2	2
454	1	0.09	2.3	1	2	3	168	2	1	5	56			1	2	1	1	1	3	2	3	19	56			1	2	1	1	1	2	2
455	1	0.03	4	1	2	3	130	3	1	5	89			1	2	1	1	1	3	2		19	89			1	2	1	1	1	2	2		95	3			1	2	1	2
456	1	0.13	3	1	2	3	242	2	2	20	76			1	2	1	1	1	2	2	3	3	9			1	2	1	1	1	2	2
457	1	0.03	3.1	1	2	3	213	2	2	5	89			1	2	1	1	1	3	2	3	19	89			1	2	1	1	1	2	2	3
458	2	0.26	1.5	1	2	3	242	2	2	20	76			1	2	1	1	1	2	2	3	3	9			1	2	1	1	1	2	2
459	1	0.03	3.8	1	2	3	195	2	1	5	10		1	1	2	1	1	1	3	2	3	19	10		1	1	2	1	1	1	2	2	3
460	1	0.09	3	1	2	3	242	5	5	5	76			1	2	1	1	1	3	2		19	76			1	2	1	1	1	2	2		20	76			1	2	1	1	1	2	2	3	3	9
461	1	0.23	1.5	1	2	3	112	6	17	5	56			1	2	1	1	1	3	2	3	3	9	1		1	2	1	1	1	2	2	3	20	56			1	2	1	1	1	2	2	12	15	56
462	1	0.03	2.5	1	2	3	86	2	3	5	85			1	2	1	1	1	3	2	3	19	85			1	2	1	1	1	2	2
463	1	0.16	3	1	2	3	168	2	3	5	89			1	2	1	1	1	3	2		19	89			1	2	1	1	1	2	2
464	1	0.03	3	1	2	3	112	2	3	5	56			1	2	1	1	1	3	2	3	19	56			1	2	1	1	1	2	2
465	2	0.2	1.8	1	2	3	212	2	3	5	89		1	1	2	1	1	1	3	2	3	19	89			1	2	1	1	1	2	2
466	2	1	1.7	1	2	3	212	2	3	5	89			1	2	1	1	1	3	2		3	9	1		1	2	1	1	1	2	2	3
467	1	0.13	4	1	2	3	112	2	2	5	64		1	1	2	1					3	19	64			1	2	1
468	2	0.36	4	1	2	3	212	2	1	5	64		1	1	2	1					3	19	64			1	2	1
469	1	0.03	3	1	2	3	137	3	2	5	85			1	2	1	1	1	3	2	3	19	85			1	2	1	1	1	2	2		60	88		1	3	4	5	2	2	3	2	12
470	1	0.03	4	1	2	3	213	2	2	5	89		1	1	2	1	1	1	3	2	3	19	89			1	2	1	1	1	2	2
471	1	0.16	3.3	1	2	3	212	2	1	5	64		1	1	2	1					3	19	64			1	2	1
472	1	0.63	1.8	1	2	3	213	2	9	20	89			1	2	1	1	1	2	2	3	3	9			1	2	1	1	1	2	2
473	1	0.13	3.3	1	2	3	263	2	2	5	85			1	2	1	1	1	3	2		19	85			1	2	1	1	1	2	2
474	1	0.03	3	1	2	3	188	2	1	5	89		1	1	2	1	1	1	3	2	3	19	89			1	2	1	1	1	2	2	3
475	1	0.06	3	1	2	3	212	2	2	5	64			1	2	1					3	19	64			1	2	1
476	2	0.09	2.7	1	2	3	137	3	7	5	89		1	1	2	1	1	1	3	2	3	19	89			1	2	1	1	1	2	2		94	114			1	8	30	2	2	3	2	2
477	2	0.03	3.5	1	2	3	137	2	3	5	89			1	2	1	1	1	3	2		19	89			1	2	1	1	1	2	2
478	2	0.16	1.9	1	2	3	213	2	3	5	89		1	1	2	1	1	1	3	2	3	19	89			1	2	1	1	1	2	2
479	2	0.2	2.8	1	2	3	212	2	1	5	64			1	2	1					3	19	64			1	2	1
480	1	0.03	2.1	1	2	3	213	2	1	5	89		1	1	2	1	1	1	3	2	3	19	89			1	2	1	1	1	2	2
481	2	0.03	1.2	1	2	3	251	2	3	5	89		1	1	2	1	1	1	3	2	3	19	89		1	1	2	1	1	1	2	2	3
482	1	0.06	1.4	1	2	3	213	2	2	20	89			1	2	1	1	1	2	2	3	3	9	1		1	2	1	1	1	2	2	3
483	1	1.16	1.4	1	2	3	213	3	1	5	89			1	2	1	1	1	3	2		19	89			1	2	1	1	1	2	2	3	94	114			1	8	30	2	2	3	2	2
484	1	0.86	2.3	1	2	3	11	1	1	21	56			1	2	1	1	1	2	2	3
485	1	0.23	2	1	2	3	213	4	1	5	89			1	2	1	1	1	3	2	3	19	89			1	2	1	1	1	2	2	3	52	3			1	2	1	2				3	108	108
486	1	0.03	1.3	1	2	3	263	2	1	5	85			1	2	1	1	1	3	2	3	19	85			1	2	1	1	1	2	2
487	1	0.03	2	1	2	3	213	8	4	5	89		1	1	2	1	1	1	3	2	3	19	89			1	2	1	1	1	2	2		94	114			1	8	30	2	2	3	2	2	20	89
488	1	0.23	2.4	1	2	3	168	2	2	5	89		1	1	2	1	1	1	3	2	3	19	89			1	2	1	1	1	2	2
489	1	0.23	2	1	2	3	213	3	2	5	89			1	2	1	1	1	3	2	3	19	89			1	2	1	1	1	2	2	3	94	114			1	8	30	2	2	3	2	2
490	1	0.03	3.1	1	2	3	312	2	4	5	85			1	2	1	1	1	3	2	3	19	85			1	2	1	1	1	2	2
491	1	0.09	2.5	1	2	3	242	2	2	5	76			1	2	1	1	1	3	2		19	85			1	2	1	1	1	2	2	3
492	2	0.09	2.9	1	2	3	213	2	1	5	89			1	2	1	1	1	3	2		19	89			1	2	1	1	1	2	2	3
493	1	0.03	2.3	1	2	3	137	2	1	5	89			1	2	1	1	1	3	2	3	19	89			1	2	1	1	1	2	2	3
494	1	0.03	2	1	2	3	251	2	4	5	89		1	1	2	1	1	1	3	2	3	19	89			1	2	1	1	1	2	2	3
495	2	0.73	2	1	2	3	213	2	2	20	89			1	2	1	1	1	2	2	3	5	89			1	2	1	1	1	3	2	3
496	1	0.03	2.8	1	2	3	213	3	7	5	89			1	2	1	1	1	3	2		19	89			1	2	1	1	1	2	2	3	47	76			1	2	1	1	2	3	2
497	1	0.03	2.7	1	2	3	137	2	1	5	64			1	2	1						19	64			1	2	1					3
498	1	0.36	3.3	1	2	3	137	3	2	20	89	1		1	2	1	1	1	2	2	3	3	9			1	2	1	1	1	2	2		60	88		1	3	4	5	2	2	3	2	12
499	1	0.23	3	1	2	3	212	3	3	20	89	1		1	2	1	1	1	2	2	3	3	9	1		1	2	1	1	1	2	2	3	52	3			1	2	1	2
500	2	0.03	1.2	1	2	3	251	2	5	5	89			1	2	1	1	1	3	2		19	89			1	2	1	1	1	2	2
501	2	0.03	3.5	1	2	3	212	2	4	5	89		1	1	2	1	1	1	3	2	3	19	89		1	1	2	1	1	1	2	2	3
502	1	0.03	3.5	1	2	3	168	2	4	5	64		1	1	2	1					3	19	64		1	1	2	1					3
503	1	0.13	2	1	2	3	263	2	5	5	89		1	1	2	1	1	1	3	2	3	19	89			1	2	1	1	1	2	2	3
504	1	0.03	4	1	2	3	263	2	3	5	85		1	1	2	1	1	1	3	2	3	19	85			1	2	1	1	1	2	2
505	2	1	2.2	1	2	3	137	3	8	5	64		1	1	2	1					3	19	64		1	1	2	1					3	60	88			3	4	5	2	2	3	2	12
506	1	0.33	3.5	1	2	3	11	2	1	5	56			1	2	1	1	1	3	2	3	19	56		1	1	2	1	1	1	2	2	3
507	1	0.23	2	1	2	3	212	2	1	5	64			1	2	1					3	19	64		1	1	2	1					3
508	2	0.03	2	1	2	3	188	7	10	5	85		1	1	2	1	1	1	3	2	3	19	85			1	2	1	1	1	2	2		60	88			3	4	5	2	2	3	2	12	108	108
509	2	0.03	2.7	1	2	3	263	2	1	5	85			1	2	1	1	1	3	2		3	9			1	2	1	1	1	2	2	3
510	2	0.03	3.5	1	2	3	137	2	7	5	64			1	2	1					3	19	64			1	2	1
511	2	2	2.6	2	2	3	5	2	1	5	56			1	2	1	1	1	3	2	3	19	56		1	1	2	1	1	1	2	2	3
512	1	0.1	3.5	1	2	3	212	2	1	5	64			1	2	1					3	19	64			1	2	1
513	1	0.16	2.8	1	2	3	213	2	1	5	89		1	1	2	1	1	1	3	2	3	19	89			1	2	1	1	1	2	2
514	2	0.46	3.5	1	2	3	212	3	1	5	64			1	2	1					3	19	64		1	1	2	1					3	60	87		1	3	4	5	2	2	3	2	12
515	2	0.03	2	1	2	3	188	2	3	5	89		1	1	2	1	1	1	3	2	3	19	89			1	2	1	1	1	2	2
516	2	0.16	2.5	1	2	3	168	3	2	5	64			1	2	1					3	19	64			1	2	1						60	87			3	4	5	2	2	3	2	2
517	2	0.5	1.3	1	2	3	137	2	2	5	89		1	1	2	1	1	1	3	2	3	19	89		1	1	2	1	1	1	2	2	3
518	1	0.03	2.7	1	2	3	188	2	2	5	89		1	1	2	1	1	1	3	2	3	19	89			1	2	1	1	1	2	2
519	1	0.53	3.2	1	2	3	300	4	1	7	94			1	2	1						60	88			1	4	5	2				12	31	207			1	4	5	1	1	3	3	1	179	94
520	1	0.26	1.8	1	2	3	212	2	1	5	89			1	2	1	1	1	3	2		19	89			1	2	1	1	1	2	2
521	1	0.03	3.1	1	2	3	188	3	6	5	89			1	2	1	1	1	3	2		19	89			1	2	1	1	1	2	2		80	47			1	5	10	1	2	3	2	3
522	1	1	1.2	1	2	3	212	2	2	5	89			1	2	1	1	1	3	2		19	89			1	2	1	1	1	2	2
523	1	0.46	2.5	1	2	3	195	6	2	5	10			1	2	1	1	1	3	2	3	19	10			1	2	1	1	1	2	2	3	80	47			1	5	10	1	2	3	2		52	10
524	1	0.03	1.9	1	2	3	312	2	1	5	85		1	1	2	1	1	1	3	2	3	3	9			1	2	1	1	1	2	2	3
525	1	0.16	2.8	1	2	3	168	2	1	25	56			1	2	1	2					60	88		1	3	4	5	2	2	3	2	2
526	1	0.16	3.1	1	2	3	212	2	1	5	64			1	2	1					3	3	9			1	2	1	1	1	2	2	3
527	2	0.16	1.6	1	2	3	137	2	1	5	89			1	2	1	1	1	3	2		19	89			1	2	1	1	1	2	2
528	2	0.06	2.6	1	2	3	137	2	2	5	64			1	2	1					3	19	64			1	2	1
529	2	0.2	2.9	1	2	3	212	2	2	5	64			1	2	1					3	19	64			1	2	1
530	2	0.06	2.5	1	2	3	137	3	5	5	89		1	1	2	1	1	1	3	2	3	19	89			1	2	1	1	1	2	2		60	88			3	4	5	2	2	3	2	2
531	1	0.03	3.5	1	2	3	263	2	3	5	85			1	2	1	1	1	3	2		19	85			1	2	1	1	1	2	2
532	1	0.09	3	1	2	3	168	2	2	5	89		1	1	2	1	1	1	3	2	3	19	89			1	2	1	1	1	2	2
533	1	0.3	2	1	2	3	212	2	1	5	89		1	1	2	1	1	1	3	2	3	19	89		1	1	2	1	1	1	2	2	3
534	2	0.03	3	1	2	3	213	2	1	3	9			1	2	1	1	1	2	2		19	89		1	1	2	1	1	1	2	2	3
535	1	0.16	3	1	2	3	213	2	2	5	89			1	2	1	1	1	3	2		19	89			1	2	1	1	1	2	2
536	1	1.26	3	1	2	3	195	2	3	5	10			1	2	1	1	1	3	2		19	89		1	1	2	1	1	1	2	2	3
537	1	0.03	1.8	1	2	3	251	2	8	5	64			1	2	1						19	64			1	2	1					3
538	2	0.03	1.7	1	2	3	251	2	8	5	64			1	2	1					3	3	9			1	2	1	1	1	2	2
539	1	0.09	3	1	2	3	213	2	1	5	89		1	1	2	1	1	1	3	2	3	19	89			1	2	1	1	1	2	2
540	1	0.36	2.2	1	2	3	213	2	1	5	89		1	1	2	1	1	1	3	2	3	19	89		1	1	2	1	1	1	2	2	3
541	2	0.43	2.5	1	2	3	212	2	1	5	56			1	2	1	1	1	3	2	3	3	9			1	2	1	1	1	2	2
542	1	3	3	1	2	3	188	2	1	5	85			1	2	1	1	1	3	2	3	19	89		1	1	2	1	1	1	2	2	3
543	1	0.03	2.3	1	2	3	137	2	1	5	64			1	2	1					3	19	64			1	2	1
544	1	0.03	2.5	1	2	3	137	2	5	5	89		1	1	2	1	1	1	3	2	3	19	89			1	2	1	1	1	2	2
545	1	0.2	3.8	1	2	3	212	2	3	5	56		1	1	2	1	1	1	3	2	3	19	89		1	1	2	1	1	1	2	2	3
546	2	0.46	2.9	1	2	3	168	2	3	5	89		1	1	2	1	1	1	3	2	3	19	89		1	1	2	1	1	1	2	2	3
547	1	0.23	1.8	1	2	3	212	2	1	5	64			1	2	1					3	19	64			1	2	1
548	2	0.03	1.8	1	2	3	213	2	4	5	89			1	2	1	1	1	3	2		19	89			1	2	1	1	1	2	2
549	1	0.13	3.5	1	2	3	137	3	6	20	89			1	2	1	1	1	2	2	3	3	9			1	2	1	1	1	2	2		60	88		1	3	4	5	2	2	3	2	12
550	1	0.03	3.5	1	2	3	137	7	12	5	89		1	1	2	1	1	1	3	2	3	19	89			1	2	1	1	1	2	2		20	89			1	2	1	1	1	2	2	3	3	9
551	1	0.06	3	1	2	3	212	3	2	5	64			1	2	1						3	9			1	2	1	1	1	2	2		20	64			1	2	1	1	3	3	3	2
552	1	0.13	2.2	1	2	3	213	2	1	5	89		1	1	2	1	1	1	3	2	3	19	89			1	2	1	1	1	2	2
553	1	0.03	2	1	2	3	263	2	2	5	85			1	2	1	1	1	3	2	3	19	85			1	2	1	1	1	2	2
554	2	0.03	1.8	1	2	3	263	2	6	5	85			1	2	1	1	1	3	2		19	85			1	2	1	1	1	2	2
555	2	0.09	2.5	1	2	3	212	3	2	20	64			1	2	1	1	3	3	3	2	3	9			1	2	1	1	1	2	2		19	64			1	2	1
556	1	0.03	3	1	2	3	137	2	2	5	64			1	2	1						19	64			1	2	1
557	2	0.3	1.5	1	2	3	212	2	2	5	89			1	2	1	1	1	3	2		19	89			1	2	1	1	1	2	2	3
558	1	0.03	1.2	1	2	3	251	3	1	5	89			1	2	1	1	1	3	2		19	89			1	2	1	1	1	2	2		94	114			1	8	30	2	2	3	2	2
559	2	0.5	2.8	2	2	3	138	2	6	50	56			1	2	1	1	1	2	2		52	68			1	2	1	2				3
560	1	0.03	1.1	1	2	3	263	2	4	5	85			1	2	1	1	1	3	2	3	19	85			1	2	1	1	1	2	2
561	2	0.16	1.8	1	2	3	212	2	2	5	89			1	2	1	1	1	3	2		19	89			1	2	1	1	1	2	2	3
562	2	0.03	2.8	1	2	3	137	2	2	5	85			1	2	1	1	1	3	2		19	85			1	2	1	1	1	2	2
563	1	0.03	2.7	1	2	3	137	2	2	5	10		1	1	2	1	1	1	3	2	3	19	10			1	2	1	1	1	2	2
564	1	0.03	3	1	2	3	137	2	2	5	10			1	2	1	1	1	3	2		19	10			1	2	1	1	1	2	2
565	1	0.53	2.4	1	2	3	213	2	2	5	89		1	1	2	1	1	1	3	2	3	19	89			1	2	1	1	1	2	2
566	1	0.03	2.5	1	2	3	137	2	3	5	64			1	2	1						19	64			1	2	1
567	2	0.5	1.8	2	2	3	38	2	3	5	56			1	2	1	1	1	3	2	3	19	56			1	2	1	1	1	2	2	3
568	2	0.16	3.2	1	2	3	213	3	3	5	89			1	2	1	1	1	3	2		19	89			1	2	1	1	1	2	2		98	62		1	1	2	4	2	3	4	2	8
569	1	0.23	1.8	1	2	3	168	2	4	5	10			1	2	1	1	1	3	2	3	19	10			1	2	1	1	1	2	2
570	1	0.03	2.1	1	2	3	263	2	2	5	85			1	2	1	1	1	3	2		19	85			1	2	1	1	1	2	2
571	1	0.2	3.2	1	2	3	212	2	1	5	64			1	2	1					3	19	64		1	1	2	1					3
572	2	0.03	3.1	1	2	3	137	2	1	5	89			1	2	1	1	1	3	2		19	89			1	2	1	1	1	2	2
573	1	0.03	3.3	1	2	3	11	2	1	5	89		1	1	2	1	1	1	3	2	3	19	89		1	1	2	1	1	1	2	2	3
574	1	0.13	2.6	1	2	3	168	3	1	5	10		1	1	2	1	1	1	3	2	3	19	10			1	2	1	1	1	2	2		60	88			3	4	5	2	2	3	2	2
575	2	0.06	3.2	1	2	3	137	2	2	5	89			1	2	1	1	1	3	2		19	89			1	2	1	1	1	2	2
576	1	1.56	2.6	1	2	3	213	2	2	19	89			1	2	1	1	1	2	2		3	9		1	1	2	1	1	1	2	2	3
577	2	0.2	2.5	1	2	3	242	2	1	5	76			1	2	1	1	1	3	2		19	76			1	2	1	1	1	2	2	3
578	1	0.16	3	1	2	3	168	2	1	5	89			1	2	1	1	1	3	2		19	89			1	2	1	1	1	2	2
579	1	0.03	2	1	2	3	193	1	2	5	10		1	1	2	1	1	1	3	2	3	19	10			1	2	1	1	1	2	2
580	1	0.03	2.7	1	2	3	213	2	1	5	89			1	2	1	1	1	3	2		19	89			1	2	1	1	1	2	2
581	2	0.03	3.6	1	2	3	137	2	4	5	64			1	2	1						19	89			1	2	1
582	2	0.03	1	1	2	3	251	6	6	5	64			1	2	1						19	89			1	2	1					3	20	64			1	2	1	1	3	3	3	12	3	9
583	2	0.03	1.2	1	2	3	251	4	11	5	89			1	2	1	1	1	3	2		19	89			1	2	1	1	1	2	2	3	20	64			1	2	1	1	3	3	3	12	3	9
584	1	0.13	3	1	2	3	212	2	5	5	89			1	2	1	1	1	3	2		19	89			1	2	1	1	1	2	2
585	2	0.46	1.3	1	2	3	137	2	3	20	64			1	2	1	1	3	3	3	12	3	9			1	2	1	1	1	2	2	3
586	2	0.06	3.3	1	2	3	212	2	3	5	64			1	2	1						19	89			1	2	1
587	1	0.73	1.7	1	2	3	213	5	2	20	89			1	2	1	1	1	2	2	3	3	9			1	2	1	1	1	2	2		33	106	1		3	1	21	2	1	3	2	12	35	154
588	1	0.4	3.1	1	2	3	195	3	2	5	10			1	2	1	1	1	3	2		19	10			1	2	1	1	1	2	2		60	88		1	3	4	5	2	2	3	2	12
589	1	0.09	1.6	1	2	3	212	2	2	5	89			1	2	1	1	1	3	2		19	89			1	2	1	1	1	2	2	3
590	1	0.2	3.4	1	2	3	212	2	2	5	56			1	2	1	1	1	3	2	3	19	56			1	2	1	1	1	2	2
591	2	0.03	2	1	2	3	68	2	3	5	10			1	2	1	1	1	3	2	3	19	10			1	2	1	1	1	2	2	3
592	1	0.03	2.6	1	2	3	242	2	4	5	76			1	2	1	1	1	3	2		19	76			1	2	1	1	1	2	2
593	2	0.03	2.2	1	2	3	263	2	4	5	85			1	2	1	1	1	3	2	3	19	85			1	2	1	1	1	2	2
594	2	0.03	1	1	2	3	251	2	3	5	89			1	2	1	1	1	3	2		19	89			1	2	1	1	1	2	2	3
595	1	0.03	3.4	1	2	3	137	3	3	5	64			1	2	1						19	64			1	2	1						60	88		1	3	4	5	2	2	3	2	12
596	2	0.03	2	1	2	3	137	2	4	5	64			1	2	1						19	64			1	2	1
597	1	0.03	3.5	1	2	3	137	2	5	5	89			1	2	1	1	1	3	2		19	89			1	2	1	1	1	2	2	3
598	1	0.03	2.5	1	2	3	193	2	2	5	10			1	2	1	1	1	3	2	3	19	10			1	2	1	1	1	2	2	3
599	1	0.03	2.4	1	2	3	263	2	1	5	85			1	2	1	1	1	3	2	3	19	85			1	2	1	1	1	2	2	3
600	1	0.03	3.5	1	2	3	137	2	5	5	64			1	2	1						19	64			1	2	1
601	1	0.03	3.7	1	2	3	112	2	2	19	64			1	2	1						60	87		1	3	4	5	2	2	3	2	12
602	1	0.16	1.4	1	2	3	213	2	4	5	89			1	2	1	1	1	3	2	3	19	89			1	2	1	1	1	2	2	3
603	2	0.03	2.7	1	2	3	312	2	4	5	85			1	2	1	1	1	3	2	3	19	85			1	2	1	1	1	2	2
604	1	0.09	2.3	1	2	3	168	2	1	5	56			1	2	1	1	1	3	2	3	19	56			1	2	1	1	1	2	2
605	1	0.03	4	1	2	3	130	3	1	5	89			1	2	1	1	1	3	2		19	89			1	2	1	1	1	2	2		95	3			1	2	1	2
606	1	0.13	3	1	2	3	242	2	2	20	76			1	2	1	1	1	2	2	3	3	9			1	2	1	1	1	2	2
607	1	0.03	3.1	1	2	3	213	2	2	5	89			1	2	1	1	1	3	2	3	19	89			1	2	1	1	1	2	2	3
608	2	0.26	1.5	1	2	3	242	2	2	20	76			1	2	1	1	1	2	2	3	3	9			1	2	1	1	1	2	2
609	1	0.03	3.8	1	2	3	195	2	1	5	10		1	1	2	1	1	1	3	2	3	19	10		1	1	2	1	1	1	2	2	3
610	1	0.09	3	1	2	3	242	5	5	5	76			1	2	1	1	1	3	2		19	76			1	2	1	1	1	2	2		20	76			1	2	1	1	1	2	2	3	3	9
611	1	0.23	1.5	1	2	3	112	6	17	5	56			1	2	1	1	1	3	2	3	3	9	1		1	2	1	1	1	2	2	3	20	56			1	2	1	1	1	2	2	12	15	56
612	1	0.03	2.5	1	2	3	86	2	3	5	85			1	2	1	1	1	3	2	3	19	85			1	2	1	1	1	2	2
613	1	0.16	3	1	2	3	168	2	3	5	89			1	2	1	1	1	3	2		19	89			1	2	1	1	1	2	2
614	1	0.03	3	1	2	3	112	2	3	5	56			1	2	1	1	1	3	2	3	19	56			1	2	1	1	1	2	2
615	2	0.2	1.8	1	2	3	212	2	3	5	89		1	1	2	1	1	1	3	2	3	19	89			1	2	1	1	1	2	2
616	2	1	1.7	1	2	3	212	2	3	5	89			1	2	1	1	1	3	2		3	9	1		1	2	1	1	1	2	2	3
617	1	0.13	4	1	2	3	112	2	2	5	64		1	1	2	1					3	19	64			1	2	1
618	2	0.36	4	1	2	3	212	2	1	5	64		1	1	2	1					3	19	64			1	2	1
619	1	0.03	3	1	2	3	137	3	2	5	85			1	2	1	1	1	3	2	3	19	85			1	2	1	1	1	2	2		60	88		1	3	4	5	2	2	3	2	12
620	1	0.03	4	1	2	3	213	2	2	5	89		1	1	2	1	1	1	3	2	3	19	89			1	2	1	1	1	2	2
621	1	0.16	3.3	1	2	3	212	2	1	5	64		1	1	2	1					3	19	64			1	2	1
622	1	0.63	1.8	1	2	3	213	2	9	20	89			1	2	1	1	1	2	2	3	3	9			1	2	1	1	1	2	2
623	1	0.13	3.3	1	2	3	263	2	2	5	85			1	2	1	1	1	3	2		19	85			1	2	1	1	1	2	2
624	1	0.03	3	1	2	3	188	2	1	5	89		1	1	2	1	1	1	3	2	3	19	89			1	2	1	1	1	2	2	3
625	1	0.06	3	1	2	3	212	2	2	5	64			1	2	1					3	19	64			1	2	1
626	2	0.09	2.7	1	2	3	137	3	7	5	89		1	1	2	1	1	1	3	2	3	19	89			1	2	1	1	1	2	2		94	114			1	8	30	2	2	3	2	2
627	2	0.03	3.5	1	2	3	137	2	3	5	89			1	2	1	1	1	3	2		19	89			1	2	1	1	1	2	2
628	2	0.16	1.9	1	2	3	213	2	3	5	89		1	1	2	1	1	1	3	2	3	19	89			1	2	1	1	1	2	2
629	2	0.2	2.8	1	2	3	212	2	1	5	64			1	2	1					3	19	64			1	2	1
630	1	0.03	2.1	1	2	3	213	2	1	5	89		1	1	2	1	1	1	3	2	3	19	89			1	2	1	1	1	2	2
631	2	0.03	1.2	1	2	3	251	2	3	5	89		1	1	2	1	1	1	3	2	3	19	89		1	1	2	1	1	1	2	2	3
632	1	0.06	1.4	1	2	3	213	2	2	20	89			1	2	1	1	1	2	2	3	3	9	1		1	2	1	1	1	2	2	3
633	1	1.16	1.4	1	2	3	213	3	1	5	89			1	2	1	1	1	3	2		19	89			1	2	1	1	1	2	2	3	94	114			1	8	30	2	2	3	2	2
634	1	0.86	2.3	1	2	3	11	1	1	21	56			1	2	1	1	1	2	2	3
635	1	0.23	2	1	2	3	213	4	1	5	89			1	2	1	1	1	3	2	3	19	89			1	2	1	1	1	2	2	3	52	3			1	2	1	2				3	108	108
636	1	0.03	1.3	1	2	3	263	2	1	5	85			1	2	1	1	1	3	2	3	19	85			1	2	1	1	1	2	2
637	1	0.03	2	1	2	3	213	8	4	5	89		1	1	2	1	1	1	3	2	3	19	89			1	2	1	1	1	2	2		94	114			1	8	30	2	2	3	2	2	20	89
638	1	0.23	2.4	1	2	3	168	2	2	5	89		1	1	2	1	1	1	3	2	3	19	89			1	2	1	1	1	2	2
639	1	0.23	2	1	2	3	213	3	2	5	89			1	2	1	1	1	3	2	3	19	89			1	2	1	1	1	2	2	3	94	114			1	8	30	2	2	3	2	2
640	1	0.03	3.1	1	2	3	312	2	4	5	85			1	2	1	1	1	3	2	3	19	85			1	2	1	1	1	2	2
641	1	0.09	2.5	1	2	3	242	2	2	5	76			1	2	1	1	1	3	2		19	85			1	2	1	1	1	2	2	3
642	2	0.09	2.9	1	2	3	213	2	1	5	89			1	2	1	1	1	3	2		19	89			1	2	1	1	1	2	2	3
643	1	0.03	2.3	1	2	3	137	2	1	5	89			1	2	1	1	1	3	2	3	19	89			1	2	1	1	1	2	2	3
644	1	0.03	2	1	2	3	251	2	4	5	89		1	1	2	1	1	1	3	2	3	19	89			1	2	1	1	1	2	2	3
645	2	0.73	2	1	2	3	213	2	2	20	89			1	2	1	1	1	2	2	3	5	89			1	2	1	1	1	3	2	3
646	1	0.03	2.8	1	2	3	213	3	7	5	89			1	2	1	1	1	3	2		19	89			1	2	1	1	1	2	2	3	47	76			1	2	1	1	2	3	2
647	1	0.03	2.7	1	2	3	137	2	1	5	64			1	2	1						19	64			1	2	1					3
648	1	0.36	3.3	1	2	3	137	3	2	20	89	1		1	2	1	1	1	2	2	3	3	9			1	2	1	1	1	2	2		60	88		1	3	4	5	2	2	3	2	12
649	1	0.23	3	1	2	3	212	3	3	20	89	1		1	2	1	1	1	2	2	3	3	9	1		1	2	1	1	1	2	2	3	52	3			1	2	1	2
650	2	0.03	1.2	1	2	3	251	2	5	5	89			1	2	1	1	1	3	2		19	89			1	2	1	1	1	2	2
651	2	0.09	2.7	1	2	3	137	3	7	5	89		1	1	2	1	1	1	3	2	3	19	89			1	2	1	1	1	2	2		94	114			1	8	30	2	2	3	2	2
652	2	0.03	3.5	1	2	3	137	2	3	5	89			1	2	1	1	1	3	2		19	89			1	2	1	1	1	2	2
653	2	0.16	1.9	1	2	3	213	2	3	5	89		1	1	2	1	1	1	3	2	3	19	89			1	2	1	1	1	2	2
654	2	0.2	2.8	1	2	3	212	2	1	5	64			1	2	1					3	19	64			1	2	1
655	1	0.03	2.1	1	2	3	213	2	1	5	89		1	1	2	1	1	1	3	2	3	19	89			1	2	1	1	1	2	2
656	2	0.03	1.2	1	2	3	251	2	3	5	89		1	1	2	1	1	1	3	2	3	19	89		1	1	2	1	1	1	2	2	3
657	1	0.06	1.4	1	2	3	213	2	2	20	89			1	2	1	1	1	2	2	3	3	9	1		1	2	1	1	1	2	2	3
658	1	1.16	1.4	1	2	3	213	3	1	5	89			1	2	1	1	1	3	2		19	89			1	2	1	1	1	2	2	3	94	114			1	8	30	2	2	3	2	2
659	1	0.86	2.3	1	2	3	11	1	1	21	56			1	2	1	1	1	2	2	3
660	1	0.23	2	1	2	3	213	4	1	5	89			1	2	1	1	1	3	2	3	19	89			1	2	1	1	1	2	2	3	52	3			1	2	1	2				3	108	108
661	1	0.03	1.3	1	2	3	263	2	1	5	85			1	2	1	1	1	3	2	3	19	85			1	2	1	1	1	2	2
662	1	0.03	2	1	2	3	213	8	4	5	89		1	1	2	1	1	1	3	2	3	19	89			1	2	1	1	1	2	2		94	114			1	8	30	2	2	3	2	2	20	89
663	1	0.23	2.4	1	2	3	168	2	2	5	89		1	1	2	1	1	1	3	2	3	19	89			1	2	1	1	1	2	2
664	1	0.23	2	1	2	3	213	3	2	5	89			1	2	1	1	1	3	2	3	19	89			1	2	1	1	1	2	2	3	94	114			1	8	30	2	2	3	2	2
665	1	0.03	3.1	1	2	3	312	2	4	5	85			1	2	1	1	1	3	2	3	19	85			1	2	1	1	1	2	2
666	1	0.09	2.5	1	2	3	242	2	2	5	76			1	2	1	1	1	3	2		19	85			1	2	1	1	1	2	2	3
667	2	0.09	2.9	1	2	3	213	2	1	5	89			1	2	1	1	1	3	2		19	89			1	2	1	1	1	2	2	3
668	1	0.03	2.3	1	2	3	137	2	1	5	89			1	2	1	1	1	3	2	3	19	89			1	2	1	1	1	2	2	3
669	1	0.03	2	1	2	3	251	2	4	5	89		1	1	2	1	1	1	3	2	3	19	89			1	2	1	1	1	2	2	3
670	2	0.73	2	1	2	3	213	2	2	20	89			1	2	1	1	1	2	2	3	5	89			1	2	1	1	1	3	2	3
671	1	0.03	2.8	1	2	3	213	3	7	5	89			1	2	1	1	1	3	2		19	89			1	2	1	1	1	2	2	3	47	76			1	2	1	1	2	3	2
672	1	0.03	2.7	1	2	3	137	2	1	5	64			1	2	1						19	64			1	2	1					3
673	1	0.36	3.3	1	2	3	137	3	2	20	89	1		1	2	1	1	1	2	2	3	3	9			1	2	1	1	1	2	2		60	88		1	3	4	5	2	2	3	2	12
674	1	0.23	3	1	2	3	212	3	3	20	89	1		1	2	1	1	1	2	2	3	3	9	1		1	2	1	1	1	2	2	3	52	3			1	2	1	2
675	2	0.03	1.2	1	2	3	251	2	5	5	89			1	2	1	1	1	3	2		19	89			1	2	1	1	1	2	2
676	2	0.46	3.5	1	2	3	212	3	1	5	64			1	2	1					3	19	64		1	1	2	1					3	60	87		1	3	4	5	2	2	3	2	12
677	2	0.03	2	1	2	3	188	2	3	5	89		1	1	2	1	1	1	3	2	3	19	89			1	2	1	1	1	2	2
678	2	0.16	2.5	1	2	3	168	3	2	5	64			1	2	1					3	19	64			1	2	1						60	87			3	4	5	2	2	3	2	2
679	2	0.5	1.3	1	2	3	137	2	2	5	89		1	1	2	1	1	1	3	2	3	19	89		1	1	2	1	1	1	2	2	3
680	1	0.03	2.7	1	2	3	188	2	2	5	89		1	1	2	1	1	1	3	2	3	19	89			1	2	1	1	1	2	2
681	1	0.53	3.2	1	2	3	300	4	1	7	94			1	2	1						60	88			1	4	5	2				12	31	207			1	4	5	1	1	3	3	1	179	94
682	1	0.26	1.8	1	2	3	212	2	1	5	89			1	2	1	1	1	3	2		19	89			1	2	1	1	1	2	2
683	1	0.03	3.1	1	2	3	188	3	6	5	89			1	2	1	1	1	3	2		19	89			1	2	1	1	1	2	2		80	47			1	5	10	1	2	3	2	3
684	1	1	1.2	1	2	3	212	2	2	5	89			1	2	1	1	1	3	2		19	89			1	2	1	1	1	2	2
685	1	0.46	2.5	1	2	3	195	6	2	5	10			1	2	1	1	1	3	2	3	19	10			1	2	1	1	1	2	2	3	80	47			1	5	10	1	2	3	2		52	10
686	1	0.03	1.9	1	2	3	312	2	1	5	85		1	1	2	1	1	1	3	2	3	3	9			1	2	1	1	1	2	2	3
687	1	0.16	2.8	1	2	3	168	2	1	25	56			1	2	1	2					60	88		1	3	4	5	2	2	3	2	2
688	1	0.16	3.1	1	2	3	212	2	1	5	64			1	2	1					3	3	9			1	2	1	1	1	2	2	3
689	2	0.16	1.6	1	2	3	137	2	1	5	89			1	2	1	1	1	3	2		19	89			1	2	1	1	1	2	2
690	2	0.06	2.6	1	2	3	137	2	2	5	64			1	2	1					3	19	64			1	2	1
691	2	0.2	2.9	1	2	3	212	2	2	5	64			1	2	1					3	19	64			1	2	1
692	2	0.06	2.5	1	2	3	137	3	5	5	89		1	1	2	1	1	1	3	2	3	19	89			1	2	1	1	1	2	2		60	88			3	4	5	2	2	3	2	2
693	1	0.03	2.7	1	2	3	188	2	2	5	89		1	1	2	1	1	1	3	2	3	19	89			1	2	1	1	1	2	2
694	1	0.53	3.2	1	2	3	300	4	1	7	94			1	2	1						60	88			1	4	5	2				12	31	207			1	4	5	1	1	3	3	1	179	94
695	1	0.26	1.8	1	2	3	212	2	1	5	89			1	2	1	1	1	3	2		19	89			1	2	1	1	1	2	2
696	1	0.03	3.1	1	2	3	188	3	6	5	89			1	2	1	1	1	3	2		19	89			1	2	1	1	1	2	2		80	47			1	5	10	1	2	3	2	3
697	1	1	1.2	1	2	3	212	2	2	5	89			1	2	1	1	1	3	2		19	89			1	2	1	1	1	2	2
698	1	0.46	2.5	1	2	3	195	6	2	5	10			1	2	1	1	1	3	2	3	19	10			1	2	1	1	1	2	2	3	80	47			1	5	10	1	2	3	2		52	10
699	2	0.03	2	1	2	3	188	7	10	5	85		1	1	2	1	1	1	3	2	3	19	85			1	2	1	1	1	2	2		60	88			3	4	5	2	2	3	2	12	108	108
700	2	0.03	2.7	1	2	3	263	2	1	5	85			1	2	1	1	1	3	2		3	9			1	2	1	1	1	2	2	3
701	1	0.03	3.5	1	2	3	168	2	4	5	64		1	1	2	1					3	19	64		1	1	2	1					3
702	1	0.13	2	1	2	3	263	2	5	5	89		1	1	2	1	1	1	3	2	3	19	89			1	2	1	1	1	2	2	3
703	1	0.03	4	1	2	3	263	2	3	5	85		1	1	2	1	1	1	3	2	3	19	85			1	2	1	1	1	2	2
704	2	1	2.2	1	2	3	137	3	8	5	64		1	1	2	1					3	19	64		1	1	2	1					3	60	88			3	4	5	2	2	3	2	12
705	1	0.33	3.5	1	2	3	11	2	1	5	56			1	2	1	1	1	3	2	3	19	56		1	1	2	1	1	1	2	2	3
706	2	0.16	1.6	1	3	3	212	2	4	5	89			1	2	1	1	1	3	2		19	89			1	2	1	1	1	2	2
707	1	0.03	2	1	3	3	119	2	4	5	85			1	2	1	1	1	3	2	3	37	99			1	2	1	1	1	3	2
708	1	0.03	2.5	1	3	3	137	2	4	5	64			1	2	1						37	64			1	2	1
709	1	0.13	2.6	1	3	3	168	2	4	5	89			1	2	1	1	1	3	2		19	10			1	2	1	1	1	2	2
710	2	0.03	2.7	1	3	3	137	2	2	5	64			1	2	1						19	64			1	2	1						60	87			1	4	5	2				13
711	1	0.03	3	1	3	3	137	3	2	5	64			1	2	1						37	64			1	2	1						108	175			1	1	36	2	2	3	2
712	1	0.03	3	1	3	3	137	3	4	5	64			1	2	1						19	64			1	2	1						60	87		1	3	4	5	2	2	3	2	12
713	1	0.3	3.7	1	3	3	212	2	2	24	62		1	1	2	4	1	1	3	2	3	57	40			3	4	11	1	1	1	2	1
714	1	0.16	2.5	1	3	3	137	4	5	19	64			1	2	1						5	64			1	2	1						60	87		1	3	4	5	2	2	3	2	12	129	199
715	1	0.03	2.6	1	3	3	34	2	3	19	64			1	2	1						5	64			1	2	1
716	1	0.03	2.9	1	3	3	137	3	3	19	64			1	2	1						5	64			1	2	1						129	51				9	40	2	1	2	2	2
717	1	0.13	2.5	1	3	3	137	5	6	5	64			1	2	1						19	64			1	2	1						60	88			3	4	5	2	3	4	2	2	108	108
718	1	0.06	1.3	1	3	3	283	4	3	19	89			1	2	1	1	1	2	2		5	89			1	2	1	1	1	3	2		108	108			1	1	36	1	1	3	3	1	52	3
719	1	0.13	2.3	1	3	3	137	2	3	19	64			1	2	1						5	64			1	2	1
720	2	0.09	2.8	1	3	3	212	2	2	19	56			1	2	1	1	1	2	2	3	5	56			1	2	1	1	1	3	2	3
721	2	0.13	2.4	1	3	3	212	2	3	19	56			1	2	1	1	1	2	2	3	5	56			1	2	1	1	1	3	2	3
722	1	0.16	2.7	1	3	3	99	3	3	19	64			1	2	1						5	64			1	2	1						60	88			1	4	5	2				2
723	2	0.3	2.5	1	3	3	193	3	3	19	64			1	2	1						5	64			1	2	1						60	88			1	4	5	2				2
724	1	0.3	2.8	1	3	3	213	2	2	19	89			1	2	1	1	1	2	2		5	89			1	2	1	1	1	3	2
725	1	0.13	3.2	1	3	3	212	4	4	60	87	6 mg/kg/day		3	4	5	1	2	3	2		43	4			3	5	8	1	1	2	2		80	47			1	5	10	1	2	3	2	14	129	199
726	1	0.09	2.4	1	3	3	213	5	2	19	10			1	2	1	1	1	2	2		5	10			1	2	1	1	1	3	2		80	47			1	5	10	1	2	3	2	14	108	108
727	2	0.06	2.2	1	3	3	137	2	2	5	64			1	2	1						37	64			1	2	1						60	87		1	3	4	5	2	2	3	2	12	129	199
728	1	0.09	3.5	1	3	3	99	3	3	5	64			1	2	1						60	87		1	3	4	5	2	2	3	2	12	129	199			1	9	40	2	4	4	3	2
729	2	0.09	3	1	3	3	213	5	5	5	10			1	2	1	1	1	3	2		19	10			1	2	1	1	1	2	2		60	87			1	4	5	2				13	57	40
730	1	0.13	2.5	1	3	3	212	3	2	19	56			1	2	1	1	1	2	2	3	5	56			1	2	1	1	1	3	2	3	60	87			1	4	5	2				13
731	2	0.03	3	1	3	3	34	2	3	5	64			1	2	1						60	87		1	3	4	5	2	2	2	2	12
732	1	0.16	3.2	1	3	3	34	4	3	19	64			1	2	1						29	57			1	6	31	1	1	2	2		61	88			3	4	5	1	1	2	1		60	88
733	2	0.03	2.5	1	3	3	263	2	2	5	85			1	2	1	1	1	3	2	3
734	1	0.06	3	1	3	3	213	6	6	19	89			1	2	1	1	1	2	2	3	5	89			1	2	1	1	1	3	2		57	40			3	4	11	1	1	1	2	1	60	87
735	1	0.3	3.4	1	3	3	55	2	4	5	34			1	2	1	2	1	2	3	12	37	86			1	2	1
736	1	0.09	3	1	3	3	195	6	3	19	10			1	2	1	1	1	2	2		5	10			1	2	1	1	1	3	2		60	87			1	4	5	2				13	129	51
737	1	0.03	3.2	1	3	3	34	3	2	19	64			1	2	1						5	64			1	2	1
738	2	0.03	2	1	3	3	251	4	4	19	64			1	2	1						5	64			1	2	1						108	108			1	1	36	1	1	3	3	6	52	3
739	1	0.03	3.5	1	3	3	34	2	4	19	64			1	2	1						5	64			1	2	1
740	2	0.13	3.2	1	3	3	213	4	2	19	89			1	2	1	1	1	2	2		5	89			1	2	1	1	1	3	2		60	87			1	4	5	2				13	57	40
741	1	0.13	3	1	3	3	212	2	2	19	56			1	2	1	1	1	2	2		37	56			1	2	1	1	1	3	2	3
742	1	0.26	1.5	1	3	3	212	6	4	19	56			1	2	1	1	1	2	2		5	56			1	2	1	1	1	3	2		108	108			1	1	36	1	1	3	3	6	57	40
743	1	0.2	1.6	1	3	3	212	5	4	19	56			1	2	1	1	1	2	2		5	56			1	2	1	1	1	3	2		108	108			1	1	36	1	1	3	3	6	156	183
744	2	0.03	2.5	1	3	3	34	2	2	5	64			1	2	1						37	64			1	2	1
745	1	0.03	2	1	3	3	251	3	3	19	64			1	2	1						5	64			1	2	1						108	108			1	1	36	1	1	3	3	6
746	2	0.09	2.5	1	3	3	212	2	2	19	56			1	2	1	1	1	2	2		5	56			1	2	1	1	1	3	2	3
747	1	0.03	1.5	1	3	3	251	2	3	19	64			1	2	1						5	64			1	2	1
748	1	0.36	2	1	3	3	137	3	3	76	39			1	2	1	2	1	3	2		116	166			3	9	44	2	2	3	3	2	43	4			3	5	8	1	1	2	2
749	1	0.16	3	1	3	3	137	4	3	19	56			1	2	1	1	1	2	2		116	166			3	9	44	2	2	3	3	2	43	4			3	5	8	1	1	2	2		108	108
750	2	0.16	2.8	1	3	3	213	3	3	5	89			1	2	1	1	1	3	2		19	89			1	2	1	1	1	2	2
751	1	0.4	3	1	3	3	195	7	5	19	10			1	2	1	1	1	2	2		5	10			1	2	1	1	1	3	2		60	88			1	4	5	2				2	129	51
752	2	0.03	2	1	3	3	34	2	2	5	64			1	2	1						37	64			1	2	1
753	2	0.13	2.5	1	3	3	213	6	2	19	89			1	2	1	1	1	2	2		5	89			1	2	1	1	1	3	2		57	40			3	4	11	1	1	1	2	1	108	108
754	2	0.16	2.7	1	3	3	212	2	3	19	56			1	2	1	1	1	2	2		5	56			1	2	1	1	1	3	2	3
755	1	0.03	4	1	3	3	263	2	3	19	85			1	2	1	1	1	2	2		5	85			1	2	1	1	1	3	2	3
756	1	0.03	3	1	3	3	213	6	2	19	89			1	2	1	1	1	2	2		5	89			1	2	1	1	1	3	2		60	88			1	4	5	2				2	61	88
757	2	0.06	3	1	3	3	213	6	3	19	89			1	2	1	1	1	2	2		5	89			1	2	1	1	1	3	2		57	40			3	4	11	1	1	1	2	1	108	108
758	1	0.03	2.7	1	3	3	263	2	2	5	85			1	2	1	1	1	3	2	3
759	2	0.13	3	1	3	3	137	5	4	19	10			1	2	1	1	1	2	2		5	10			1	2	1	1	1	3	2		57	40			3	4	11	1	1	1	2	1	108	108
760	1	0.03	1.5	1	3	3	263	1	2	5	85			1	2	1	1	1	3	2	3
761	2	0.09	2.7	1	3	3	213	4	4	5	89			1	2	1	1	1	3	2		19	89			1	2	1	1	1	2	2	3	52	3			1	2	1	2					108	108
762	2	0.03	3	1	3	3	137	1	3	5	89			1	2	1	1	1	3	2
763	1	0.03	2	1	3	3	251	2	4	5	64			1	2	1						19	64			1	2	1
764	1	0.26	1.1	1	3	3	213	3	3	5	89			1	2	1	1	1	3	2		19	89			1	2	1	1	1	2	2		57	40			3	4	11	1	1	1	2	1
765	1	0.03	2.3	1	3	3	99	2	2	5	64			1	2	1						116	166			3	9	44	2	2	3	3	2
766	1	0.09	3	1	3	3	137	3	3	19	64			1	2	1						29	57		1	1	6	31	1	1	2	2	3	60	87		1	3	4	5	2	2	3	2	2
767	2	0.03	1.5	1	3	3	251	2	5	19	64			1	2	1						5	64			1	2	1
768	1	0.13	2.5	1	3	3	137	4	4	19	64			1	2	1						5	64			1	2	1						156	183			3	9	40	1	1	1	2		117	51		1
769	1	0.3	3	1	3	3	195	6	8	19	10			1	2	1	1	1	2	2	3	5	10			1	2	1	1	1	3	2	3	60	88			1	4	5	2				12	15	10
770	1	0.03	3.2	1	3	3	34	2	2	19	64			1	2	1						5	64			1	2	1
771	1	0.03	2.3	1	3	3	34	3	3	19	64			1	2	1						5	64			1	2	1						57	40			3	4	11	1	1	1	2	1
772	1	0.13	3.5	1	3	3	283	3	4	19	89		1	1	2	1	1	1	2	2	3	57	40			3	4	11	1	1	1	2	1	108	108			1	1	36	1	1	3	3	1
773	2	0.03	3	1	3	3	212	4	3	19	56			1	2	1	1	1	2	2		5	56			1	2	1	1	1	3	2	3	60	87			1	4	5	2				13	57	40
774	2	0.46	2.7	1	3	3	213	3	3	19	89			1	2	1	1	1	2	2	3	5	89			1	2	1	1	1	3	2		52	3			1	2	1	2
775	2	0.13	2.6	1	3	3	212	2	3	19	56			1	2	1	1	1	2	2	3	5	56			1	2	1	1	1	3	2	3
776	2	0.06	3.2	1	3	3	213	4	2	19	89			1	2	1	1	1	2	2		5	89			1	2	1	1	1	3	2		60	87			1	4	5	2				13	129	51
777	1	0.09	2.2	1	3	3	213	3	2	19	89			1	2	1	1	1	2	2	3	5	89			1	2	1	1	1	3	2	3	57	40			3	4	11	1	1	1	2	1
778	1	0.03	1.5	1	3	3	263	2	2	5	85			1	2	1	1	1	3	2	3	37	85			1	2	1	1	1	2	2	3
779	2	0.03	2.5	1	3	3	213	3	2	19	89			1	2	1	1	1	2	2	3	5	89			1	2	1	1	1	3	2		108	108			1	1	36	1	1	3	3	1
780	1	0.2	4	1	3	3	112	3	2	5	56			1	2	1	1	1	3	2	3	37	56			1	2	1	1	1	3	2		43	4			3	5	8	1	1	2	2	3
781	2	0.09	3.5	1	3	3	137	3	2	5	64			1	2	1						19	64			1	2	1						57	40			3	4	11	1	1	1	2	1
782	1	0.03	2	1	3	3	22	2	5	5	85			1	2	1	1	1	3	2	3	37	85			1	2	1	1	1	2	2
783	1	0.03	3.8	1	3	3	137	3	6	5	64			1	2	1						60	87			1	4	5	2				14	108	108			1	1	36	1	1	3	3	1
784	2	0.36	3	1	3	3	213	5	3	5	89			1	2	1	1	1	3	2		19	89			1	2	1	1	1	2	2	3	57	40			3	4	11	1	1	1	2	1	108	108
785	1	0.16	3	1	3	3	212	2	2	5	56			1	2	1	1	1	3	2	3
786	1	0.03	3	1	3	3	213	8	10	5	89			1	2	1	1	1	3	2		19	89			1	2	1	1	1	2	2	3	24	62		1	1	2	4	1	1	3	2	3	57	40
787	1	0.09	3	1	3	3	213	5	4	5	89			1	2	1	1	1	3	2		19	89			1	2	1	1	1	2	2	3	80	47			2	5	10	1	2	3	2	3	108	108
788	2	0.03	2	1	3	3	34	1	2	5	64			1	2	1
789	2	0.03	1.5	1	3	3	251	2	5	5	64			1	2	1						19	64			1	2	1
790	1	0.03	3	1	3	3	34	1	2	5	64			1	2	1
791	2	0.2	2.3	1	3	3	212	2	2	5	56			1	2	1	1	1	3	2		37	56			1	2	1	1	1	3	2
792	1	0.03	2.1	1	3	3	34	1	2	5	64			1	2	1
793	2	0.03	3.4	1	3	3	137	2	2	5	64			1	2	1						19	64			1	2	1
794	1	0.03	2.5	1	3	3	213	3	6	19	89			1	2	1	1	1	2	2	3	5	89			1	2	1	1	1	3	2		108	108			1	1	36	1	1	3	3	1
795	2	0.03	2.7	1	3	3	213	2	3	5	89			1	2	1	1	1	3	2		19	89			1	2	1	1	1	2	2	3
796	1	0.13	3.3	1	3	3	168	3	4	5	64			1	2	1						19	64			1	2	1						60	197			1	4	5	2
797	1	0.06	1.6	1	3	3	213	2	3	5	89			1	2	1	1	1	3	2		19	89			1	2	1	1	1	2	2	3
798	1	0.09	3.5	1	3	3	137	3	2	5	64			1	2	1						19	64			1	2	1						60	88			1	4	5	2				2
799	1	0.13	1.6	1	3	3	213	2	3	5	89			1	2	1	1	1	3	2	3	19	89			1	2	1	1	1	2	2	3
800	1	0.3	2.5	1	3	3	213	4	4	5	89			1	2	1	1	1	3	2		19	89			1	2	1	1	1	2	2	3	52	3			1	2	1	2					108	108
801	1	0.16	2	1	3	3	137	3	9	21	89			1	2	1	1	1	2	2		108	108			1	1	36	1	1	3	3	1	129	51			1	9	40	2	1	2	2	2
802	2	0.03	2.5	1	3	3	188	2	2	5	89			1	2	1	1	1	3	2		19	89			1	2	1	1	1	2	2	3
803	2	0.3	1.5	1	3	3	213	2	3	5	89			1	2	1	1	1	3	2		19	89			1	2	1	1	1	2	2	3
804	2	0.13	2.5	1	3	3	212	3	6	5	56			1	2	1	1	1	3	2	3	19	56			1	2	1	1	1	2	2		60	87			3	4	5	2	2	3	2	2
805	1	0.03	1.7	1	3	3	251	2	7	5	64			1	2	1						37	145			1	2	1	1	2	3	3
806	2	0.03	3.5	1	3	3	34	3	5	19	64			1	2	1						5	64			1	2	1						129	51			1	9	40	2	1	2	2	2
807	2	0.03	2.1	2	3	3	34	2	2	5	64			1	2	1						19	64			1	2	1
808	2	0.16	2.5	1	3	3	213	4	4	19	89			1	2	1	1	1	2	2	3	5	89			1	2	1	1	1	3	2		52	3			1	2	1	2					108	108
809	2	0.5	1.5	1	3	3	251	2	3	19	64			1	2	1						5	64			1	2	1
810	1	0.03	2	1	3	3	263	2	3	5	85			1	2	1	1	1	3	2	3	19	85			1	2	1	1	1	2	2	3
811	1	0.03	3	1	3	3	137	3	2	5	64			1	2	1						19	64			1	2	1						108	108			1	1	36	1	1	3	3	1
812	1	0.03	3.5	1	3	3	137	4	2	5	64			1	2	1						19	64			1	2	1						60	87			1	4	5	2				13	52	3
813	1	0.16	2	1	3	3	212	3	4	5	56			1	2	1	1	1	3	2	3	19	56			1	2	1	1	1	2	2	3	52	3			1	2	1	2
814	2	0.03	4	1	3	3	137	2	2	5	64			1	2	1						37	145			1	2	1	1	2	3	3
815	1	0.03	3	1	3	3	94	1	5	19	64			1	2	1
816	2	0.16	2	1	3	3	212	2	3	19	56			1	2	1	1	1	2	2	3	5	56			1	2	1	1	1	3	2	3
817	1	0.03	1.5	1	3	3	251	2	3	5	64			1	2	1						37	145			1	2	1	1	2	3	3
818	2	0.13	2	1	3	3	213	3	3	19	89			1	2	1	1	1	2	2	3	5	89			1	2	1	1	1	3	2	3	108	108			1	1	36	1	1	3	3	6
819	1	0.03	2.5	1	3	3	137	3	2	19	64			1	2	1						5	64			1	2	1						94	192			1	8	30	2	3	4	2
820	1	0.03	2.8	1	3	3	137	2	3	19	64			1	2	1						5	64			1	2	1
821	2	0.03	1.7	1	3	3	251	2	2	19	64			1	2	1						5	64			1	2	1
822	1	0.09	3	1	3	3	212	1	3	5	56			1	2	1	1	1	3	2	3
823	2	0.03	3.5	1	3	3	137	2	2	5	64			1	2	1						19	64			1	2	1
824	1	0.26	1.2	1	3	3	213	2	3	5	89		1	1	2	1	1	1	3	2	3	19	89			1	2	1	1	1	2	2	3
825	1	0.06	1.2	1	3	3	212	3	2	19	56			1	2	1	1	1	2	2	3	5	56			1	2	1	1	1	3	2		52	3			1	2	1	2
826	1	0.03	1.6	1	3	3	251	2	4	19	64			1	2	1						57	40			3	4	11	1	1	1	2	1
827	1	0.03	3.5	1	3	3	137	2	2	5	10			1	2	1	1	1	3	2		19	10			1	2	1	1	1	2	2		80	47			1	5	10	1	2	3	2	14
828	1	0.16	3	1	3	3	212	3	4	5	56			1	2	1	1	1	3	2	3	19	56			1	2	1	1	1	2	2	3	60	87			3	4	5	2	2	3	2	2
829	1	0.13	3	1	3	3	195	2	3	5	10			1	2	1	1	1	3	2		19	10			1	2	1	1	1	2	2
830	1	0.46	2.5	1	3	3	137	3	2	5	89			1	2	1	1	1	3	2		3	9	1		1	2	1	1	1	2	2	12	57	40			3	4	11	1	1	1	2	1
831	1	0.03	3.5	1	3	3	137	5	4	5	64			1	2	1						60	88			1	4	5	2				2	156	183			3	9	40	1	1	1	2		117	51
832	2	0.03	3.3	1	3	3	34	2	2	5	89			1	2	1	1	1	3	2		19	89			1	2	1	1	1	2	2	3
833	1	0.03	2.8	1	3	3	212	3	4	5	56			1	2	1	1	1	3	2	3	37	145			1	2	1	1	2	3	3		35	41			3	9	44	2	1	2	2	2
834	1	0.3	3.8	1	3	3	212	2	2	5	56			1	2	1	1	1	3	2	3	19	56			1	2	1	1	1	2	2
835	1	0.03	2.5	1	3	3	213	2	6	5	89			1	2	1	1	1	3	2		19	89			1	2	1	1	1	2	2
836	2	0.03	1.8	1	3	3	34	1	6	5	64			1	2	1
837	1	0.4	3.5	1	3	3	195	3	4	19	10		1	1	2	1	1	1	2	2	3	37	10			1	2	1	1	1	3	2		60	87		1	3	4	5	2	2	3	2	12
838	1	0.13	2.5	1	3	3	34	3	6	5	10			1	2	1	1	1	3	2	3	37	10			1	2	1	1	1	3	2		129	51			1	9	40	2	1	2	2	2
839	1	0.03	3.5	1	3	3	137	4	4	5	64			1	2	1						37	145			1	2	1	1	2	3	3		108	108			1	1	36	1	1	3	3	1	60	87		1
840	2	0.5	2.5	1	3	3	213	4	4	19	10		1	1	2	1	1	1	2	2		5	89			1	2	1	1	1	3	2		52	3			1	2	1	2					108	108
841	2	0.03	2.5	1	3	3	137	3	4	5	64			1	2	1						19	64			1	2	1						60	87			1	4	5	2				13
842	2	0.03	2.8	1	3	3	34	4	5	5	89			1	2	1	1	1	3	2		19	89			1	2	1	1	1	2	2	3	156	183			3	9	40	1	1	1	2		117	51		1
843	1	0.03	4	1	3	3	137	4	6	5	64			1	2	1						19	64			1	2	1						156	183			3	9	40	1	1	1	2		117	51
844	1	0.09	3.2	1	3	3	212	1	2	5	56			1	2	1	1	1	3	2	3
845	2	0.03	1.3	1	3	3	251	3	3	19	64			1	2	1						5	64			1	2	1						108	108			1	1	36	1	1	3	3	1
846	1	0.03	1.5	1	3	3	251	2	4	5	64			1	2	1						19	64			1	2	1
847	1	0.03	2	1	3	3	251	2	2	5	64			1	2	1						37	145			1	2	1	1	2	3	3
848	1	0.09	2.4	1	3	3	34	2	4	5	64			1	2	1						19	64			1	2	1
849	2	0.03	2.1	1	3	3	213	2	2	5	64			1	2	1						19	64			1	2	1
850	1	0.03	3.2	1	3	3	137	2	2	5	64			1	2	1						37	145			1	2	1	1	2	3	3	3
851	1	0.16	3	1	3	3	137	4	5	5	64			1	2	1						19	64			1	2	1						60	88			1	4	5	2				12	60	88		1
852	2	0.03	3	1	3	3	188	2	3	5	64			1	2	1						19	64			1	2	1
853	1	0.03	2.5	1	3	3	34	2	5	5	64			1	2	1						19	64			1	2	1
854	1	0.06	2.2	1	3	3	213	5	3	19	89			1	2	1	1	1	2	2	3	5	89			1	2	1	1	1	3	2	3	60	88			1	4	5	2				2	60	88		1
855	1	0.36	2.5	1	3	3	34	4	3	19	64			1	2	1						5	89			1	2	1	1	1	3	2	3	60	88			1	4	5	2				2	60	88		1
856	1	0.16	2	1	3	3	212	2	1	5	56			1	2	1	1	1	3	2	3	37	56		1	1	2	1	1	1	3	2	3
857	2	0.13	2	1	3	3	195	4	3	5	10			1	2	1	1	1	3	2	3	19	10			1	2	1	1	1	2	2	3	60	88		1	1	4	5	2				12	60	88		1
858	2	0.03	3	1	3	3	188	5	4	19	89			1	2	1	1	1	2	2	3	5	89			1	2	1	1	1	3	2		67	135			1	1	36	2					60	87
859	2	0.03	1.1	1	3	3	251	2	3	5	64			1	2	1
860	1	0.03	2.1	1	3	3	137	4	6	5	64			1	2	1						19	64			1	2	1						60	87			1	4	5	2				13	129	51
861	1	0.03	3	1	3	3	188	3	3	5	89			1	2	1	1	1	3	2		19	89			1	2	1	1	1	2	2	3
862	1	0.03	3.7	1	3	3	137	5	3	5	64			1	2	1						37	145			1	2	1	1	2	3	3	3	60	87			1	4	5	2				13	60	87
863	2	0.06	3.2	1	3	3	137	4	2	19	64			1	2	1						5	64			1	2	1						60	87			1	4	5	2				13	129	51
864	1	0.09	2.8	1	3	3	137	5	5	19	64			1	2	1						5	64			1	2	1						108	108			1	1	36	1	1	3	3	1	60	87
865	1	0.09	3.3	1	3	3	213	6	3	19	64			1	2	1						5	64			1	2	1						57	40			3	4	11	1	1	1	2	1	29	57
866	1	0.03	2.5	1	3	3	263	3	2	5	85			1	2	1	1	1	3	2	3	37	85		1	1	2	1	1	1	3	2	3	108	108			1	1	36	1	1	3	3	1
867	1	0.43	3.2	1	3	3	213	2	6	5	89			1	2	1	1	1	3	2		19	89			1	2	1	1	1	2	2
868	1	0.03	1.8	1	3	3	251	2	3	5	64			1	2	1						19	64			1	2	1
869	2	0.03	1	1	3	3	251	6	5	5	64			1	2	1						19	64			1	2	1						108	108			1	1	36	1	1	3	3	1	43	4
870	1	0.09	3.5	1	3	3	137	6	5	5	64			1	2	1						19	64			1	2	1						60	87			1	4	5	2				13	129	51
871	1	0.03	3	1	3	3	137	5	6	5	64			1	2	1						37	85		1	1	2	1	1	1	3	2	3	60	87			1	4	5	2				13	60	87
872	2	0.03	1.7	1	3	3	263	1	2	5	85			1	2	1	1	1	3	2	3
873	2	0.13	2.2	1	3	3	212	2	3	5	56			1	2	1	1	1	3	2	3	37	56			1	2	1	1	1	3	2
874	1	0.16	2.4	1	3	3	213	2	9	5	89			1	2	1	1	1	3	2		19	89			1	2	1	1	1	2	2	3
875	1	0.03	3.5	1	3	3	137	4	3	5	64			1	2	1						19	64			1	2	1						60	87			1	4	5	2				13	60	87
876	2	0.03	1.5	1	3	3	213	2	3	5	89			1	2	1	1	1	3	2		19	89			1	2	1	1	1	2	2
877	1	0.03	2.5	1	3	3	137	2	4	5	64			1	2	1						19	64			1	2	1
878	1	0.13	2.7	1	3	3	34	3	2	5	56			1	2	1	1	1	3	2	3	19	56			1	2	1	1	1	2	2	3	60	87			1	4	5	2				13
879	1	0.03	2.4	1	3	3	283	2	3	5	89			1	2	1	1	1	3	2	3	19	89			1	2	1	1	1	2	2	3
880	1	0.3	2.5	1	3	3	25	2	10	5	89			1	2	1	1	1	3	2		21	102			1	2	1	1	2	2	2
881	1	0.26	2	1	3	3	137	5	5	5	89			1	2	1	1	1	3	2		19	89			1	2	1	1	1	2	2		60	87			1	4	5	2				13	60	87
882	2	0.03	1.5	1	3	3	251	2	7	5	64			1	2	1						19	64			1	2	1
883	1	0.06	2.8	1	3	3	137	5	2	5	64			1	2	1						19	64			1	2	1						57	40		1	3	4	11	1	1	1	2	6	60	87
884	2	0.26	3	1	3	3	195	3	4	19	10			1	2	1	1	1	2	2		5	10			1	2	1	1	1	3	2		143	201			1	4	60	1	1	2	2
885	1	0.03	1	1	3	3	251	6	5	5	64			1	2	1						19	64			1	2	1						108	108			1	1	36	1	1	3	3	1	155	174
886	1	0.03	3	1	3	3	263	3	2	19	85			1	2	1	1	1	2	2		5	85			1	2	1	1	1	3	2	3	57	40		1	3	4	11	1	1	1	2	6
887	1	0.03	2	1	3	3	137	2	2	5	64			1	2	1						19	64			1	2	1
888	2	0.06	3	1	3	3	195	5	6	19	10			1	2	1	1	1	2	2		5	10			1	2	1	1	1	3	2		108	108			1	1	36	1	1	3	3	1	52	3
889	1	0.2	2.8	1	3	3	195	4	6	19	10			1	2	1	1	1	2	2		5	10			1	2	1	1	1	3	2		108	108			1	1	36	1	1	3	3	1	60	88
890	1	0.06	2.5	1	3	3	212	2	4	19	56			1	2	1	1	1	2	2	3	5	56			1	2	1	1	1	3	2	3
891	2	0.03	2.6	1	3	3	137	3	5	5	64			1	2	1						37	145			1	2	1	1	2	3	3		60	87			3	4	5	2	2	3	2	12
892	2	0.4	1.5	1	3	3	213	3	3	5	89			1	2	1	1	1	3	2		19	89			1	2	1	1	1	2	2	3	154	88			3	4	5	1	2	3	2	3
893	1	0.13	3	1	3	3	212	2	2	19	56			1	2	1	1	1	2	2	3	5	56			1	2	1	1	1	3	2	3
894	1	0.03	1	1	3	3	251	2	2	5	64			1	2	1						19	64			1	2	1
895	2	0.4	3.4	1	3	3	195	5	3	60	88			1	4	5	2				12	5	10			1	2	1	1	1	3	2		19	10		1	1	2	1	1	1	2	2	3	57	40		1
896	2	0.03	1	1	3	3	251	5	3	5	64			1	2	1						19	64			1	2	1						155	174			3	9	44	2	3	4	2		43	4
897	2	0.03	3.8	1	3	3	137	2	2	5	85			1	2	1	1	1	3	2	3	19	85			1	2	1	1	1	2	2
898	2	0.03	3	1	3	3	137	2	6	5	64			1	2	1						19	64			1	2	1
899	1	0.03	2.8	1	3	3	242	3	2	5	85			1	2	1	1	1	3	2		19	120			1	2	1	1	1	2	2		57	40		1	3	4	11	1	1	1	2	6
900	2	0.16	2.5	1	3	3	137	1	6	5	64			1	2	1
901	2	0.09	3.7	1	3	3	99	5	3	5	64			1	2	1						37	145			1	2	1	1	2	3	3		60	88			1	4	5	2				12	60	88
902	2	0.03	3	1	3	3	137	2	3	5	64			1	2	1						19	64			1	2	1
903	1	0.06	2.1	1	3	3	213	2	3	5	89			1	2	1	1	1	3	2	3	19	89			1	2	1	1	1	2	2
904	1	0.26	3	1	3	3	213	4	3	5	89			1	2	1	1	1	3	2	3	19	89			1	2	1	1	1	2	2		108	108			1	1	36	1	1	3	3	1	52	3
905	2	0.13	3.5	1	3	3	99	4	2	5	64			1	2	1						19	64			1	2	1						60	88			1	4	5	2				12	57	40		1
906	1	0.06	1.2	1	3	3	251	2	3	5	64			1	2	1						19	64			1	2	1
907	2	0.16	2	1	3	3	212	2	4	5	56			1	2	1	1	1	3	2	3	19	56			1	2	1	1	1	2	2	3
908	2	0.03	2	1	3	3	137	2	4	5	64			1	2	1						19	64			1	2	1
909	1	0.03	2.3	1	3	3	137	4	7	5	64			1	2	1						19	64			1	2	1						108	108			1	1	36	1	1	3	3	1	60	88
910	1	0.03	2.5	1	3	3	137	2	4	5	64			1	2	1						19	64			1	2	1
911	2	0.03	2	1	3	3	263	2	3	5	85			1	2	1	1	1	3	2	3	19	85			1	2	1	1	1	2	2
912	1	0.03	2.5	1	3	3	137	3	6	19	10		1	1	2	1	1	1	2	2	3	5	10			1	2	1	1	1	3	2		60	88			1	4	5	2				12
913	1	0.13	3	1	3	3	99	3	3	5	64			1	2	1						37	145			1	2	1	1	2	3	3		60	88			1	4	5	2				2
914	1	0.03	2.5	1	3	3	34	2	4	5	64			1	2	1						19	64			1	2	1
915	1	0.5	4.4	1	3	3	212	2	2	5	56			1	2	1	1	1	3	2	3	37	56			1	2	1	1	1	3	2
916	1	0.03	3.5	1	3	3	283	4	4	5	89			1	2	1	1	1	3	2		19	89			1	2	1	1	1	2	2		57	40		1	3	4	11	1	1	1	2	1	108	108
917	1	0.06	3.9	1	3	3	99	4	2	5	64			1	2	1						19	64			1	2	1						60	88			1	4	5	2				2	29	40
918	1	0.36	4	1	3	3	213	5	2	19	89			1	2	1	1	1	2	2		5	89		1	1	2	1	1	1	3	2	3	57	40		1	3	4	11	1	1	1	2	1	52	3
919	2	0.03	3	1	3	3	188	3	4	19	89			1	2	1	1	1	2	2	3	5	89			1	2	1	1	1	3	2		156	183			3	9	40	1	1	1	2		117	51		1
920	1	0.09	2.5	1	3	3	213	3	3	5	64			1	2	1						19	64			1	2	1						60	88			1	4	5	2				2
921	1	0.5	2.8	1	3	3	242	6	5	5	85			1	2	1	1	1	3	2		19	85			1	2	1	1	1	2	2		57	40			6	4	11	1	1	1	2	1	108	108
922	1	0.03	3	1	3	3	34	1	3	5	64			1	2	1
923	1	0.13	2	1	3	3	195	2	3	19	10			1	2	1	1	1	2	2	3	5	10			1	2	1	1	1	3	2	3
924	1	0.2	3.5	1	3	3	263	3	3	5	85			1	2	1	1	1	3	2		19	85			1	2	1	1	1	2	2		36	121			1	3	32	1	1	2	2
925	2	0.03	2.5	1	3	3	34	1	5	5	64			1	2	1
926	1	0.03	1	1	3	3	251	1	4	5	64			1	2	1
927	1	0.09	2.5	1	3	3	213	3	2	5	89			1	2	1	1	1	3	2		19	89			1	2	1	1	1	2	2	3	57	40			6	4	11	1	1	1	2	1
928	2	0.33	2.5	1	3	3	212	2	2	5	56			1	2	1	1	1	3	2	3	37	56		1	1	2	1	1	1	3	2	3
929	1	0.03	3.1	1	3	3	34	1	3	5	64			1	2	1
930	2	0.2	1.9	1	3	3	213	4	3	5	89			1	2	1	1	1	3	2		19	89			1	2	1	1	1	2	2	3	60	88			1	4	5	2				12	129	51
931	1	0.13	2.3	1	3	3	99	3	3	5	64			1	2	1						60	88			3	4	5	2	2	3	2	12	129	51			1	9	40	2	1	2	2	2
932	1	0.2	1.8	1	3	3	212	7	5	5	56			1	2	1	1	1	3	2	3	37	56			1	2	1	1	1	3	2		19	56			1	2	1	1	1	2	2		60	87
933	2	0.26	2.8	1	3	3	212	1	2	5	56			1	2	1	1	1	3	2	3
934	1	0.03	1.9	1	3	3	137	2	2	5	64			1	2	1						37	145			1	2	1	1	2	3	3
935	1	0.03	3	1	3	3	137	3	2	5	64			1	2	1						37	145			1	2	1	1	2	3	3		60	88			1	4	5	2				2
936	1	0.03	2	1	3	3	34	1	2	5	64			1	2	1
937	1	0.06	2.2	1	3	3	251	4	3	5	64			1	2	1						19	64			1	2	1						52	3			1	2	1	2					108	108
938	1	0.13	3	1	3	3	213	3	3	5	89			1	2	1	1	1	3	2		19	89			1	2	1	1	1	2	2	3	57	40			3	4	11	1	1	1	2	1	108	108
939	1	0.06	3	1	3	3	137	4	4	19	10			1	2	1	1	1	2	2	3	5	10			1	2	1	1	1	3	2		60	88			1	4	5	2				2	60	88		1
940	1	0.03	1.8	1	3	3	137	3	2	5	64			1	2	1						19	64			1	2	1						43	4			3	5	8	1	1	2	2
941	2	0.16	2.7	1	3	3	213	3	7	5	89			1	2	1	1	1	3	2		19	85			1	2	1	1	1	2	2	3	108	108			1	1	36	1	1	3	3	1
942	1	0.06	3.5	1	3	3	34	3	6	5	64			1	2	1						29	57			1	6	31	1	1	2	2		57	40			3	4	11	1	1	1	2	1
943	2	0.03	1	1	3	3	251	1	4	5	64			1	2	1
944	1	0.03	3	1	3	3	137	5	4	5	64			1	2	1						37	145			1	2	1	1	2	3	3		60	87			1	4	5	2				13	108	108
945	2	0.16	3.1	1	3	3	212	2	3	5	56			1	2	1	1	1	3	2	3	37	56			1	2	1	1	1	3	2	3
946	1	0.06	3.2	1	3	3	137	4	4	19	10			1	2	1	1	1	2	2		5	10			1	2	1	1	1	3	2		60	88			1	4	5	2				12	60	88		1
947	2	0.03	2.4	1	3	3	212	4	9	5	56			1	2	1	1	1	3	2	3	37	56			1	2	1	1	1	3	2
948	1	0.03	1.5	1	3	3	251	1	6	5	64			1	2	1
949	1	0.33	2.6	1	3	3	213	3	3	5	89			1	2	1	1	1	3	2		19	89			1	2	1	1	1	2	2	3	108	108			1	1	36	1	1	3	3	6
950	1	0.03	3	1	3	3	188	3	4	5	89			1	2	1	1	1	3	2		19	89			1	2	1	1	1	2	2	3	60	87			1	4	5	2				13
951	1	0.13	3.7	1	3	3	212	2	4	5	56			1	2	1	1	1	3	2	3	19	56			1	2	1	1	1	2	2
952	1	0.06	3.4	1	3	3	213	4	3	5	89			1	2	1	1	1	3	2		19	89			1	2	1	1	1	2	2		60	87			1	4	5	2				13	57	40
953	1	0.06	3.5	1	3	3	137	3	8	19	64			1	2	1						29	57			1	6	31	1	1	2	2		154	88			3	4	5	1	2	3	2
954	1	0.03	3	1	3	3	137	5	6	5	64			1	2	1						19	64			1	2	1						60	88			1	4	5	2				2	60	88		1
955	1	0.03	3.5	1	3	3	188	2	3	5	89			1	2	1	1	1	3	2		19	89			1	2	1	1	1	2	2
956	1	0.03	4	1	3	3	263	2	3	19	85			1	2	1	1	1	2	2		5	85			1	2	1	1	1	3	2	3
957	1	0.03	3	1	3	3	213	6	2	19	89			1	2	1	1	1	2	2		5	89			1	2	1	1	1	3	2		60	88			1	4	5	2				2	61	88
958	2	0.06	3	1	3	3	213	6	3	19	89			1	2	1	1	1	2	2		5	89			1	2	1	1	1	3	2		57	40			3	4	11	1	1	1	2	1	108	108
959	1	0.03	2.7	1	3	3	263	2	2	5	85			1	2	1	1	1	3	2	3
960	2	0.13	3	1	3	3	137	5	4	19	10			1	2	1	1	1	2	2		5	10			1	2	1	1	1	3	2		57	40			3	4	11	1	1	1	2	1	108	108
961	1	0.03	1.5	1	3	3	263	1	2	5	85			1	2	1	1	1	3	2	3
962	2	0.09	2.7	1	3	3	213	4	4	5	89			1	2	1	1	1	3	2		19	89			1	2	1	1	1	2	2	3	52	3			1	2	1	2					108	108
963	2	0.03	3	1	3	3	137	1	3	5	89			1	2	1	1	1	3	2
964	1	0.03	2	1	3	3	251	2	4	5	64			1	2	1						19	64			1	2	1
965	1	0.26	1.1	1	3	3	213	3	3	5	89			1	2	1	1	1	3	2		19	89			1	2	1	1	1	2	2		57	40			3	4	11	1	1	1	2	1
966	1	0.03	2.3	1	3	3	99	2	2	5	64			1	2	1						116	166			3	9	44	2	2	3	3	2
967	1	0.09	3	1	3	3	137	3	3	19	64			1	2	1						29	57		1	1	6	31	1	1	2	2	3	60	87		1	3	4	5	2	2	3	2	2
968	2	0.03	1.5	1	3	3	251	2	5	19	64			1	2	1						5	64			1	2	1
969	1	0.13	2.5	1	3	3	137	4	4	19	64			1	2	1						5	64			1	2	1						156	183			3	9	40	1	1	1	2		117	51		1
970	1	0.3	3	1	3	3	195	6	8	19	10			1	2	1	1	1	2	2	3	5	10			1	2	1	1	1	3	2	3	60	88			1	4	5	2				12	15	10
971	1	0.03	3.2	1	3	3	34	2	2	19	64			1	2	1						5	64			1	2	1
972	1	0.03	2.3	1	3	3	34	3	3	19	64			1	2	1						5	64			1	2	1						57	40			3	4	11	1	1	1	2	1
973	1	0.13	3.5	1	3	3	283	3	4	19	89		1	1	2	1	1	1	2	2	3	57	40			3	4	11	1	1	1	2	1	108	108			1	1	36	1	1	3	3	1
974	2	0.03	3	1	3	3	212	4	3	19	56			1	2	1	1	1	2	2		5	56			1	2	1	1	1	3	2	3	60	87			1	4	5	2				13	57	40
975	2	0.46	2.7	1	3	3	213	3	3	19	89			1	2	1	1	1	2	2	3	5	89			1	2	1	1	1	3	2		52	3			1	2	1	2
976	2	0.13	2.6	1	3	3	212	2	3	19	56			1	2	1	1	1	2	2	3	5	56			1	2	1	1	1	3	2	3
977	2	0.06	3.2	1	3	3	213	4	2	19	89			1	2	1	1	1	2	2		5	89			1	2	1	1	1	3	2		60	87			1	4	5	2				13	129	51
978	1	0.09	2.2	1	3	3	213	3	2	19	89			1	2	1	1	1	2	2	3	5	89			1	2	1	1	1	3	2	3	57	40			3	4	11	1	1	1	2	1
979	1	0.03	1.5	1	3	3	263	2	2	5	85			1	2	1	1	1	3	2	3	37	85			1	2	1	1	1	2	2	3
980	2	0.03	2.5	1	3	3	213	3	2	19	89			1	2	1	1	1	2	2	3	5	89			1	2	1	1	1	3	2		108	108			1	1	36	1	1	3	3	1
981	1	0.2	4	1	3	3	112	3	2	5	56			1	2	1	1	1	3	2	3	37	56			1	2	1	1	1	3	2		43	4			3	5	8	1	1	2	2	3
982	2	0.09	3.5	1	3	3	137	3	2	5	64			1	2	1						19	64			1	2	1						57	40			3	4	11	1	1	1	2	1
983	1	0.03	2	1	3	3	22	2	5	5	85			1	2	1	1	1	3	2	3	37	85			1	2	1	1	1	2	2
984	1	0.03	3.8	1	3	3	137	3	6	5	64			1	2	1						60	87			1	4	5	2				14	108	108			1	1	36	1	1	3	3	1
985	2	0.36	3	1	3	3	213	5	3	5	89			1	2	1	1	1	3	2		19	89			1	2	1	1	1	2	2	3	57	40			3	4	11	1	1	1	2	1	108	108
986	1	0.16	3	1	3	3	212	2	2	5	56			1	2	1	1	1	3	2	3
987	1	0.03	3	1	3	3	213	8	10	5	89			1	2	1	1	1	3	2		19	89			1	2	1	1	1	2	2	3	24	62		1	1	2	4	1	1	3	2	3	57	40
988	1	0.09	3	1	3	3	213	5	4	5	89			1	2	1	1	1	3	2		19	89			1	2	1	1	1	2	2	3	80	47			2	5	10	1	2	3	2	3	108	108
989	2	0.03	2	1	3	3	34	1	2	5	64			1	2	1
990	2	0.03	1.5	1	3	3	251	2	5	5	64			1	2	1						19	86			1	2	1
991	1	0.03	3	1	3	3	34	1	2	5	64			1	2	1
992	2	0.2	2.3	1	3	3	212	2	2	5	56			1	2	1	1	1	3	2		37	56			1	2	1	1	1	3	2
993	1	0.03	2.1	1	3	3	34	1	2	5	64			1	2	1
994	2	0.03	3.4	1	3	3	137	2	2	5	64			1	2	1						19	64			1	2	1
995	1	0.03	2.5	1	3	3	213	3	6	19	89			1	2	1	1	1	2	2	3	5	89			1	2	1	1	1	3	2		108	108			1	1	36	1	1	3	3	1
996	2	0.03	2.7	1	3	3	213	2	3	5	89			1	2	1	1	1	3	2		19	89			1	2	1	1	1	2	2	3
997	1	0.13	3.3	1	3	3	168	3	4	5	64			1	2	1						19	64			1	2	1						60	197			1	4	5	2
998	1	0.06	1.6	1	3	3	213	2	3	5	89			1	2	1	1	1	3	2		19	89			1	2	1	1	1	2	2	3
999	1	0.09	3.5	1	3	3	137	3	2	5	64			1	2	1						19	64			1	2	1						60	88			1	4	5	2				2
1000	1	0.13	1.6	1	3	3	213	2	3	5	89			1	2	1	1	1	3	2	3	19	89			1	2	1	1	1	2	2	3
1001	1	0.3	2.5	1	3	3	213	4	4	5	89			1	2	1	1	1	3	2		19	89			1	2	1	1	1	2	2	3	52	3			1	2	1	2					108	108
1002	1	0.16	2	1	3	3	137	3	9	21	89			1	2	1	1	1	2	2		108	108			1	1	36	1	1	3	3	1	129	51			1	9	40	2	1	2	2	2
1003	2	0.03	2.5	1	3	3	188	2	2	5	89			1	2	1	1	1	3	2		19	89			1	2	1	1	1	2	2	3
1004	2	0.3	1.5	1	3	3	213	2	3	5	89			1	2	1	1	1	3	2		19	89			1	2	1	1	1	2	2	3
1005	2	0.13	2.5	1	3	3	212	3	6	5	56			1	2	1	1	1	3	2	3	19	56			1	2	1	1	1	2	2		60	87			3	4	5	2	2	3	2	2
1006	1	0.03	1.7	1	3	3	251	2	7	5	64			1	2	1						37	145			1	2	1	1	2	3	3
1007	2	0.03	3.5	1	3	3	34	3	5	19	64			1	2	1						5	64			1	2	1						129	51			1	9	40	2	1	2	2	2
1008	2	0.03	2.1	2	3	3	34	2	2	5	64			1	2	1						19	64			1	2	1
1009	2	0.16	2.5	1	3	3	213	4	4	19	89			1	2	1	1	1	2	2	3	5	89			1	2	1	1	1	3	2		52	3			1	2	1	2					108	108
1010	2	0.5	1.5	1	3	3	251	2	3	19	64			1	2	1						5	64			1	2	1
1011	1	0.03	2	1	3	3	263	2	3	5	85			1	2	1	1	1	3	2	3	19	85			1	2	1	1	1	2	2	3
1012	1	0.03	3	1	3	3	137	3	2	5	64			1	2	1						19	64			1	2	1						108	108			1	1	36	1	1	3	3	1
1013	1	0.03	3.5	1	3	3	137	4	2	5	64			1	2	1						19	64			1	2	1						60	87			1	4	5	2				13	52	3
1014	1	0.16	2	1	3	3	212	3	4	5	56			1	2	1	1	1	3	2	3	19	56			1	2	1	1	1	2	2	3	52	3			1	2	1	2
1015	2	0.03	4	1	3	3	137	2	2	5	64			1	2	1						37	145			1	2	1	1	2	3	3
1016	1	0.03	3	1	3	3	94	1	5	19	64			1	2	1
1017	2	0.16	2	1	3	3	212	2	3	19	56			1	2	1	1	1	2	2	3	5	56			1	2	1	1	1	3	2	3
1018	1	0.03	1.5	1	3	3	251	2	3	5	64			1	2	1						37	145			1	2	1	1	2	3	3
1019	2	0.13	2	1	3	3	213	3	3	19	89			1	2	1	1	1	2	2	3	5	89			1	2	1	1	1	3	2	3	108	108			1	1	36	1	1	3	3	6
1020	1	0.03	2.5	1	3	3	137	3	2	19	64			1	2	1						5	64			1	2	1						94	192			1	8	30	2	3	4	2
1021	1	0.03	2.8	1	3	3	137	2	3	19	64			1	2	1						5	64			1	2	1
1022	2	0.03	1.7	1	3	3	251	2	2	19	64			1	2	1						5	64			1	2	1
1023	1	0.09	3	1	3	3	212	1	3	5	56			1	2	1	1	1	3	2	3
1024	2	0.03	3.5	1	3	3	137	2	2	5	64			1	2	1						19	64			1	2	1
1025	1	0.26	1.2	1	3	3	213	2	3	5	89		1	1	2	1	1	1	3	2	3	19	89			1	2	1	1	1	2	2	3
1026	1	0.06	1.2	1	3	3	212	3	2	19	56			1	2	1	1	1	2	2	3	5	56			1	2	1	1	1	3	2		52	3			1	2	1	2
1027	1	0.03	1.6	1	3	3	251	2	4	19	64			1	2	1						57	40			3	4	11	1	1	1	2	1
1028	1	0.03	3.5	1	3	3	137	2	2	5	10			1	2	1	1	1	3	2		19	10			1	2	1	1	1	2	2		80	47			1	5	10	1	2	3	2	14
1029	1	0.16	3	1	3	3	212	3	4	5	56			1	2	1	1	1	3	2	3	19	56			1	2	1	1	1	2	2	3	60	87			3	4	5	2	2	3	2	2
1030	1	0.13	3	1	3	3	195	2	3	5	10			1	2	1	1	1	3	2		19	10			1	2	1	1	1	2	2
1031	1	0.46	2.5	1	3	3	137	3	2	5	89			1	2	1	1	1	3	2		3	9	1		1	2	1	1	1	2	2	12	57	40			3	4	11	1	1	1	2	1
1032	1	0.03	3.5	1	3	3	137	5	4	5	64			1	2	1						60	88			1	4	5	2				2	156	183			3	9	40	1	1	1	2		117	51
1033	1	0.03	2.8	1	3	3	212	3	4	5	56			1	2	1	1	1	3	2	3	37	145			1	2	1	1	2	3	3		35	41			3	9	44	2	1	2	2	2
1034	1	0.3	3.8	1	3	3	212	2	2	5	56			1	2	1	1	1	3	2	3	19	56			1	2	1	1	1	2	2
1035	1	0.03	2.5	1	3	3	213	2	6	5	89			1	2	1	1	1	3	2		19	89			1	2	1	1	1	2	2
1036	2	0.03	1.8	1	3	3	34	1	6	5	64			1	2	1
1037	1	0.4	3.5	1	3	3	195	3	4	19	10		1	1	2	1	1	1	2	2	3	37	10			1	2	1	1	1	3	2		60	87		1	3	4	5	2	2	3	2	12
1038	1	0.13	2.5	1	3	3	34	3	6	5	10			1	2	1	1	1	3	2	3	37	10			1	2	1	1	1	3	2		129	51			1	9	40	2	1	2	2	2
1039	1	0.03	3.5	1	3	3	137	4	4	5	64			1	2	1						37	145			1	2	1	1	2	3	3		108	108			1	1	36	1	1	3	3	1	60	87		1
1040	1	0.03	4	1	3	3	137	4	6	5	64			1	2	1						19	64			1	2	1						156	183			3	9	40	1	1	1	2		117	51
1041	1	0.09	3.2	1	3	3	212	1	2	5	56			1	2	1	1	1	3	2	3
1042	1	0.03	1.5	1	3	3	251	2	4	5	64			1	2	1						19	64			1	2	1
1043	1	0.03	2	1	3	3	251	2	2	5	64			1	2	1						37	145			1	2	1	1	2	3	3
1044	1	0.09	2.4	1	3	3	34	2	4	5	64			1	2	1						19	64			1	2	1
1045	1	0.03	3.2	1	3	3	137	2	2	5	64			1	2	1						37	145			1	2	1	1	2	3	3	3
1046	1	0.16	3	1	3	3	137	4	5	5	64			1	2	1						19	64			1	2	1						60	88			1	4	5	2				12	60	88		1
1047	2	0.03	3	1	3	3	188	2	3	5	64			1	2	1						19	86			1	2	1
1048	1	0.03	2.5	1	3	3	34	2	5	5	64			1	2	1						19	86			1	2	1
1049	1	0.06	2.2	1	3	3	213	5	3	19	89			1	2	1	1	1	2	2	3	5	89			1	2	1	1	1	3	2	3	60	88			1	4	5	2				2	60	88		1
1050	1	0.36	2.5	1	3	3	34	4	3	19	64			1	2	1						5	89			1	2	1	1	1	3	2	3	60	88			1	4	5	2				2	60	88		1
1051	1	0.16	2	1	3	3	212	2	1	5	56			1	2	1	1	1	3	2	3	37	56		1	1	2	1	1	1	3	2	3
1052	1	0.03	2.1	1	3	3	137	4	6	5	64			1	2	1						19	64			1	2	1						60	87			1	4	5	2				13	129	51
1053	1	0.03	3	1	3	3	188	3	3	5	89			1	2	1	1	1	3	2		19	89			1	2	1	1	1	2	2	3
1054	1	0.03	3.7	1	3	3	137	5	3	5	64			1	2	1						37	145			1	2	1	1	2	3	3	3	60	87			1	4	5	2				13	60	87
1055	2	0.06	3.2	1	3	3	137	4	2	19	64			1	2	1						5	64			1	2	1						60	87			1	4	5	2				13	129	51
1056	1	0.09	2.8	1	3	3	137	5	5	19	64			1	2	1						5	64			1	2	1						108	108			1	1	36	1	1	3	3	1	60	87
1057	1	0.09	3.3	1	3	3	213	6	3	19	64			1	2	1						5	64			1	2	1						57	40			3	4	11	1	1	1	2	1	29	57
1058	1	0.03	2.5	1	3	3	263	3	2	5	85			1	2	1	1	1	3	2	3	37	85		1	1	2	1	1	1	3	2	3	108	108			1	1	36	1	1	3	3	1
1059	1	0.43	3.2	1	3	3	213	2	6	5	89			1	2	1	1	1	3	2		19	89			1	2	1	1	1	2	2
1060	1	0.03	1.8	1	3	3	251	2	3	5	64			1	2	1						19	64			1	2	1
1061	1	0.03	3.7	1	4	3	188	2	5	19	85			1	2	1	Y	1	2	2		3	85			1	2	1	1	1	2	2
1062	1	0.83	4	1	4	3	183	3	3	20	64			1	2	1	2	3	2	3	2	61	88			1	4	5	1	1	2	1	4	36	31			1	3	32	1	1	2	2
1063	1	2	5.6	1	4	3	11	3	2	19	56			1	2	1	1	1	2	2		3	9			1	2	1	1	1	2	2		52	24			1	2	7	2	3	3	3	4
1064	2	0.83	3.2	1	4	3	242	5	4	19	85			1	2	1	1	1	2	2		3	9			1	2	1	1	1	2	2		70	14			5	8	30	1	1	1	2	6	100	14
1065	2	0.03	1.2	1	4	3	165	7	35	20	64			1	2	1	2	3	2	3	2	37	89			1	2	1	1	1	2	2		5	89			1	2	1	1	1	3	2		83	89
1066	2	1	3	1	4	3	188	2	1	5	85			1	2	1	1	1	3	2		3	9			1	2	1	1	1	2	2
1067	1	3	2.9	1	4	3	242	5	7	20	85			1	2	1	1	1	2	2		3	9			1	2	1	1	1	2	2		57	40			3		11	1	1	1	2	1	52	3
1068	1	0.03	3.1	1	4	3	212	2	2	19	56			1	2	1	1	1	2	2		37	89			1	2	1	1	1	2	2
1069	2	0.46	3.6	1	4	3	242	7	6	19	85			1	2	1	1	1	2	2		5	85			1	2	1	1	1	3	2		83	85			1	2	1	1	1	3	2		100	14
1070	2	3	2.5	1	4	3	242	9	5	19	85			1	2	1	1	1	2	2		37	85		1	1	2	1	1	1	3	2	3	5	85			1	2	1	1	1	3	2		83	85
1071	1	8	3.8	1	4	3	213	2	3	19	89			1	2	1	1	1	2	2		100	14	1		5	8	25	2	2	2	2	12
1072	1	0.43	2.3	1	4	3	143	1	8	19	89			1	2	1	1	1	2	2
1073	1	0.03	3	1	4	3	49	3	7	19	64			1	2	1						5	64			1	2	1						83	64			1	2	1						57	40
1074	1	0.1	3.1	1	4	3	137	1	2	19	64			1	2	1
1075	2	0.03	4.3	1	4	3	213	2	1	19	89			1	2	1	1	1	2	2		3	9			1	2	1	1	1	2	2
1076	1	0.33	5	1	4	3	213	3	3	19	89			1	2	1	1	1	2	2		3	9			1	2	1	1	1	2	2	3	33	106		1	3	1	21	2	2	3	2	2
1077	1	0.03	3.7	1	4	3	263	2	2	4	85			1	2	1	1	1	2	2		37	85			1	2	1	1	1	3	2	3
1078	2	0.56	1.4	1	4	3	214	2	2	19	64			1	2	1						3	64			1	2	1
1079	1	0.66	1.2	1	4	3	212	13	13	20	64			1	2	1	2	3	2	3	2	3	64			1	2	1						100	14			5	8	25	2	2	2	2	2	129	51
1080	1	0.66	1	1	4	3	212	4	3	19	56			1	2	1	1	1	2	2		37	89			1	2	1	1	1	2	2		20	64	1		1	2	1	2	3	2	3	3	5	89
1081	1	0.4	3.4	1	4	3	300	11	20	7	19		1	1	2	1	2				3	79	85			1	2	1	1	1	3	2		50	56			1	2	1	1	1	2	2	3	100	14
1082	1	0.56	1.5	1	4	3	213	5	19	19	89			1	2	1	1	1	2	2		33	106			3	1	21	2	2	3	2	12	20	85			1	2	1	1	1	2	2	3	79	85
1083	1	1.7	3	1	4	3	177	7	3	19	85			1	2	1	1	1	2	2		3	9			1	2	1	1	1	2	2		70	14			5	8	30	1	1	1	2	1	100	14
1084	1	0.03	3	1	4	3	213	2	2	19	89			1	2	1	1	1	2	2		3	9			1	2	1	1	1	2	2
1085	1	0.03	2.5	1	4	3	251	4	7	20	85			1	2	1	1	1	2	2	3	5	85			1	2	1	1	1	3	2		83	85			1	2	1	1	1	3	2		128	152		1
1086	1	1	1.5	1	4	3	213	4	7	20	89			1	2	1	1	1	2	2		3	9			1	2	1	1	1	2	2		5	89		1	1	2	1	1	1	3	2	3	83	89
1087	2	8	2.3	1	4	3	210	3	4	50	102			1	2	1						36	31			1	3	32	1	1	2	2		5	102			1	2	1						83	102
1088	1	1.5	3	1	4	3	242	5	7	19	85			1	2	1	1	1	2	2		70	14			5	8	30	1	1	1	2	1	100	14			5	8	25	2	2	2	2	2	50	76
1089	2	0.7	3.3	1	4	3	9	4	3	20	85			1	2	1	1	1	2	2		3	9			1	2	1	1	1	2	2		70	14	1		5	8	30	2					100	14
1090	1	0.06	3.2	1	4	3	137	6	7	20	64			1	2	1	2	3	2	3	2	3	9			1	2	1	1	1	2	2		61	88			1	4	5	1	1	2	1	4	60	87
1091	1	0.03	2.1	1	4	3	263	2	6	19	85			1	2	1	1	1	2	2		3	9			1	2	1	1	1	2	2
1092	1	1.66	3.8	1	4	3	177	5	5	19	85			1	2	1	1	1	2	2		5	85			1	2	1	1	1	3	2		83	85			1	2	1	1	1	3	2		100	14
1093	1	2	4.5	1	4	3	55	4	2	19	34			1	2	1	1	1	2	2		5	85			1	2	1	1	1	3	2		83	85			1	2	1	1	1	3	2		100	14
1094	1	0.16	2.5	1	4	3	213	5	2	50	89			1	2	1						19	89			1	2	1	1	1	2	2		100	14			5	8	25	2	2	2	2	2	70	14
1095	1	0.03	1.5	1	4	3	214	5	21	19	64			1	2	1						3	9			1	2	1	1	1	2	2		5	64			1	2	1						83	64
1096	1	0.03	2.9	1	4	3	214	2	2	5	64			1	2	1						3	9			1	2	1	1	1	2	2
1097	1	0.43	3	1	4	3	242	4	4	50	89			1	2	1						19	85		1	1	2	1	1	1	2	2	3	5	64			1	2	1						83	64
1098	1	0.06	2.6	1	4	3	137	4	2	20	64			1	2	1	2	3	2	3	2	5	64			1	2	1						83	64			1	2	1						37	145
1099	2	0.1	2.8	1	4	3	212	2	2	19	64			1	2	1						3	9			1	2	1	1	1	2	2
1100	2	0.13	3.5	1	4	3	70	3	6	20	85			1	2	1	1	1	2	2		5	85			1	2	1	1	1	3	2		83	85			1	2	1	1	1	3	2		142	198
1101	1	0.03	3.5	1	4	3	263	1	2	19	85			1	2	1	1	1	2	2
1102	1	1.7	2	1	4	3	106	1	3	50	40		1	1	2	1					12
1103	1	0.13	2.6	1	4	3	212	2	4	20	64			1	2	1	2	3	2	3	2	37	145			1	2	1	1	2	3	3
1104	2	1.7	1.4	1	4	3	106	1	1	50	40		1	1	2	1
1105	2	1.7	2.1	1	4	3	106	1	2	50	40		1	1	2	1
1106	1	0.36	1.1	1	4	3	106	2	11	50	40			1	2	1						33	106			3	1	21	2	2	3	2	2
1107	2	0.1	1.6	1	4	3	251	10	10	5	64			1	2	1						15	56			1	2	1	2					52	24			1	2	1	2	3	3	2	2	37	145
1108	1	0.36	3.4	1	4	3	213	4	2	20	89			1	2	1	1	1	2	2		3	9			1	2	1	1	1	2	2		52	3			1	2	1	2					129	51
1109	1	0.1	3.5	1	4	3	199	1	1	20	64			1	2	1	2	3	2	3	2	37	145			1	2	1	1	2	3	3
1110	1	0.06	2.4	1	4	3	263	3	4	19	85			1	2	1	1	1	2	2		3	9			1	2	1	1	1	2	2		142	198			8	9	59	1	1	1	1
1111	1	0.13	2.8	1	4	3	263	3	5	19	85			1	2	1	1	1	2	2		3	9			1	2	1	1	1	2	2	3	5	85			1	2	1	1	1	3	2	3	83	85
1112	2	0.03	2.8	1	4	3	263	4	10	19	85			1	2	1	1	1	2	2		20	85			1	2	1	1	1	2	2	3	5	85			1	2	1	1	1	3	2		9	51
1113	1	0.33	2.1	1	4	3	213	3	2	19	89			1	2	1	1	1	2	2		3	9			1	2	1	1	1	2	2		52	3			1	2	1	2
1114	1	0.26	1.2	1	4	3	251	3	3	19	64		1	1	2	1					3	3	64			1	2	1						129	51			3	9	40	1	1	1	1
1115	2	0.03	2.1	1	4	3	251	2	5	19	85			1	2	1	1	1	2	2		3	9			1	2	1	1	1	2	2
1116	2	0.06	1.1	1	4	3	263	7	4	20	85			1	2	1	1	1	2	2		3	9			1	2	1	1	1	2	2	3	50	85			1	2	1	2					79	85
1117	2	0.03	3.5	1	4	3	143	2	6	5	64			1	2	1						83	64			1	2	1						3	64			1	2	1
1118	1	0.03	3	1	4	3	199	1	1	57	40			3	4	11	1	1	2	2	6
1119	2	0.03	2.3	1	4	3	251	7	7	19	85			1	2	1	1	1	2	2		3	9			1	2	1	1	1	2	2		20	85			1	2	1	1	1	2	2	3	53	87
1120	1	0.06	2.1	1	4	3	177	2	2	15	85			1	2	1	1	1	2	2		67	144			1	1	36	1	2	2	2	7
1121	1	0.2	3.5	1	4	3	242	5	3	19	76			1	2	1	1	1	2	2		3	9			1	2	1	1	1	2	2		142	198			8	9	59	1	1	1	1		70	14
1122	1	0.63	3.2	1	4	3	213	2	7	50	39			1	2	1	2	2	2	2		128	152			3	2	3	1	1	2	2
1123	1	0.23	3.2	1	4	3	212	2	1	19	64			1	2	1						3	64			1	2	1
1124	1	0.03	1.3	1	4	3	251	6	20	4	64			1	2	1						37	145			1	2	1	1	2	3	3		20	64			1	2	1	2	3	2	3	2	19	64
1125	1	0.03	3	1	4	3	99	3	2	20	64			1	2	1	2	3	2	3	2	78	88			1	4	5	1	1	2	2	6	60	88			1	4	5	2				2
1126	2	0.03	1.9	1	4	3	137	8	8	5	64			1	2	1						83	64			1	2	1						19	64			1	2	1						60	88
1127	2	1	4.5	1	4	3	9	2	2	20	85			1	2	1	1	1	2	2	3	3	9			1	2	1	1	1	2	2
1128	1	0.09	3.5	1	4	3	177	5	1	20	85			1	2	1	1	1	2	2		37	85			1	2	1	1	1	3	2		60	87			1	4	5	2				13	5	85
1129	1	0.3	3.2	1	4	3	212	4	2	19	64			1	2	1						37	145			1	2	1	1	2	3	3		20	64			1	2	1	2	3	2	3	2	5	64
1130	1	1	4	1	4	3	213	1	3	5	85			1	2	1	1	1	2	2		83	85			1	2	1	1	1	3	2
1131	2	0.03	3	1	4	3	188	1	2	19	89			1	2	1	1	1	2	2
1132	1	1	3.5	1	4	3	213	2	3	20	89			1	2	1	1	1	2	2	3	3	9			1	2	1	1	1	2	2
1133	1	0.23	2.9	1	4	3	112	2	3	20	64			1	2	1	2	3	2	3	2	3	64			1	2	1
1134	1	0.26	3	1	4	3	290	3	2	5	89			1	2	1	1	1	2	2		83	158			1	2	1	1	1	3	2		19	89			1	2	1	1	1	2	2		52	3
1135	1	1	3.8	1	4	3	213	2	12	20	89			1	2	1	1	1	2	2		5	89			1	2	1	1	1	2	2		83	89			1	2	1
1136	2	0.23	4	1	4	3	212	5	3	20	64			1	2	1	2	3	2	3	2	3	64			1	2	1						15	56			1	2	1	2					80	47
1137	2	1	3	1	4	3	99	1	1	19	64			1	2	1
1138	2	0.3	2.8	1	4	3	214	3	2	5	89			1	2	1	1	1	2	2		19	89			1	2	1	1	1	2	2		67	144			1	1	36	1	2	2	2	7
1139	1	1	3.2	1	4	3	46	5	2	19	85			1	2	1	1	1	2	2		5	85			1	2	1	1	1	2	2		83	85			1	2	1	1	1	3	2		36	121
1140	2	2	2.5	1	4	3	214	5	4	5	89			1	2	1	1	1	2	2	3	83	85			1	2	1						37	145		1	1	2	1	1	2	3	3	3	80	47
1141	2	0.06	2.5	1	4	3	188	1	1	5	89			1	2	1	1	1	2	2
1142	2	3	3.5	1	4	3	212	1	1	19	89			1	2	1	1	1	2	2
1143	1	1	3.4	1	4	3	282	4	3	21	34			1	2	1	2	2	3	2	2	67	144			1	1	36	1	2	2	2	1	147	17			1	3	57	1	1	3	2		33	106
1144	2	0.83	4	1	4	3	213	2	2	20	89			1	2	1	1	1	2	2		3	9			1	2	1	1	1	2	2
1145	1	1	3.8	1	4	3	213	3	4	20	89			1	2	1	1	1	2	2		3	9			1	2	1	1	1	2	2		79	89			1	2	1
1146	1	0.23	2.9	1	4	3	214	4	1	5	89			1	2	1	1	1	2	2		83	9			1	2	1						3	9			1	2	1	1	1	2	2		33	106
1147	1	7	5	1	4	3	212	2	2	19	89		1	1	2	1	1	1	2	2	3	3	102			1	2	1	1	1	2	2
1148	1	0.46	2	1	4	3	263	5	13	5	85			1	2	1	1	1	2	2	3	83	85			1	2	1	1	1	3	2		20	85			1	2	1	1	1	2	2		94	114
1149	1	0.06	2.8	1	4	3	137	2	3	19	64			1	2	1						60	88			1	4	5	2	2	3	2	2
1150	2	0.26	2.9	1	4	3	188	5	7	19	85			1	2	1	1	1	2	2		3	9			1	2	1	1	1	2	2		94	114			1	8	30	2	2	3	2	2	129	51
1151	1	1	3	1	4	3	11	2	2	19	56			1	2	1	1	1	2	2		3	9			1	2	1	1	1	2	2
1152	2	0.4	2.3	1	4	3	251	5	7	5	85			1	2	1	1	1	2	2		83	85			1	2	1	1	1	3	2		19	85			1	2	1	1	1	2	2		20	85
1153	2	1	2.8	1	4	3	212	1	2	19	64			1	2	1
1154	1	0.7	2.1	1	4	3	251	5	10	19	85			1	2	1	1	1	2	2		29	28			1	6	31	1	2	3	2		3	9			1	2	1	1	1	2	2		20	85
1155	1	1	2.8	1	4	3	213	5	5	20	89			1	2	1	1	1	2	2		3	9			1	2	1	1	1	2	2		79	89			1	2	1						60	88
1156	1	1	2.9	1	4	3	244	2	4	5	79			1	2	1						83	79			1	2	1						20	79			1	2	1
1157	1	0.13	3	1	4	3	213	1	1	19	89			1	2	1	1	1	2	2
1158	1	1	2.9	1	4	3	31	2	1	20	64			1	2	1	2	3	2	3	2	79	89			1	2	1
1159	1	0.23	2	1	4	3	251	4	6	19	64			1	2	1						3	9		1	1	2	1	1	1	2	2	3	26	85			1	2	1	2				2	67	144
1160	1	0.26	2.8	1	4	3	137	3	6	19	64			1	2	1						3	9		1	1	2	1	1	1	2	2		61	88			1	4	5	1	1	2	1	4
1161	1	0.2	3	1	4	3	112	1	1	19	64			1	2	1
1162	2	1	3.2	1	4	3	242	4	2	5	85			1	2	1	1	1	2	2	3	83	85			1	2	1	1	1	3	2		19	85			1	2	1	1	1	2	2		31	87
1163	1	1	3	1	4	3	39	2	1	5	64			1	2	1						83	64			1	2	1						19	64			1	2	1
1164	1	0.56	2.9	1	4	3	213	2	2	19	89			1	2	1	1	1	2	2		3	9			1	2	1	1	1	2	2
1165	1	1	2.5	1	4	3	177	3	9	19	85			1	2	1	1	1	2	2		3	9		1	1	2	1	1	1	2	2	3	50	85			1	2	1
1166	1	0.43	3.8	1	4	3	335	2	3	19	64			1	2	1						3	9		1	1	2	1	1	1	2	2	3
1167	2	0.26	4	1	4	3	212	2	2	19	89			1	2	1	1	1	2	2		3	39			1	2	1	2	2	2	2	2
1168	1	0.4	3.5	1	4	3	251	3	23	19	64			1	2	1						3	9			1	2	1	1	1	2	2		129	51			3	9	40	1	1	1	1
1169	1	0.23	2.9	1	4	3	168	4	2	5	64			1	2	1						83	64			1	2	1						19	64			1	2	1						60	88
1170	1	1	3.8	1	4	3	213	4	6	20	89			1	2	1	1	1	2	2	3	79	89			1	2	1						60	87			1	4	43	2				2	53	87
1171	2	0.46	3.3	1	4	3	322	1	3	50	39		1	1	2	1	2	2	2	2	12
1172	1	0.2	1.8	1	4	3	251	5	1	50	39			1	2	1	2	2	2	2	12	79	85			1	2	1	1	1	3	2		36	81			1	3	32	1	1	2	2		80	46
1173	1	0.26	2.5	1	4	3	263	7	6	5	85			1	2	1	1	1	2	2		83	85			1	2	1	1	1	3	2		50	39			1	2	1	2	2	2	2	2	20	85
1174	1	1	3	1	4	3	213	2	2	19	89			1	2	1	1	1	2	2		67	144			1	1	36	1	2	2	2	7
1175	2	0.7	2.7	1	4	3	177	2	2	19	85			1	2	1	1	1	2	2		119	122			3	8	18	1	1	1	2	1
1176	1	0.23	4	1	4	3	263	3	5	5	85			1	2	1	1	1	2	2	3	83	85			1	2	1	1	1	3	2		19	85		1	1	2	1	1	1	2	2	3	3	9
1177	1	1	3.2	1	4	3	195	4	3	19	10		1	1	2	1	1	1	2	2	3	3	10		1	1	2	1	1	1	2	2	3	60	88			1	4	5	2				2	33	106
1178	1	0.4	3.5	1	4	3	300	4	2	7	94			1	2	1	2					52	94			1	2	1						31	207			1	4	43	1	1	3	3	1	79	94
1179	1	0.83	1.5	1	4	3	251	3	3	20	85			1	2	1	1	1	2	2	3	3	9			1	2	1	1	1	2	2		36	81			1	3	32	1	1	2	2
1180	1	0.16	4	1	4	3	212	5	1	19	64			1	2	1						3	9			1	2	1	1	1	2	2		79	89			1	2	1						50	56
1181	1	0.3	4.5	1	4	3	212	2	6	19	89			1	2	1	1	1	2	2		3	102			1	2	1	1	1	2	2
1182	1	0.23	3.2	1	4	3	177	4	6	5	85			1	2	1	1	1	2	2		83	85			1	2	1	1	1	3	2		19	85			1	2	1	1	1	2	2		3	9
1183	1	0.16	2.8	1	4	3	263	5	11	5	85			1	2	1	1	1	2	2		83	85			1	2	1	1	1	3	2		19	85			1	2	1	1	1	2	2		3	9
1184	1	0.16	3	1	4	3	137	4	6	19	64			1	2	1						60	88			3	4	5	2	2	2	3	2	57	40			3	4	11	1	1	1	2	1	67	144
1185	1	0.06	2.9	1	4	3	213	1	2	19	89			1	2	1	1	1	2	2
1186	1	0.23	3.1	1	4	3	212	2	2	19	89			1	2	1	1	1	2	2		3	102			1	2	1	1	1	2	2
1187	1	0.06	3.6	1	4	3	213	2	1	19	89			1	2	1	1	1	2	2		3	9			1	2	1	1	1	2	2
1188	1	0.3	2	1	4	3	242	2	2	19	85			1	2	1	1	1	2	2		3	9			1	2	1	1	1	2	2
1189	1	0.1	1.8	1	4	3	164	1	2	19	64			1	2	1					3
1190	1	1	2.3	1	4	3	177	2	3	20	56			1	2	1	1	1	2	2	3	79	85			1	2	1	1	1	3	2	3
1191	1	0.2	3	1	4	3	137	2	3	19	89			1	2	1	1	1	2	2		60	88			1	4	5	2	2	2	3	2
1192	2	1	3.1	1	4	3	177	3	3	19	89			1	2	1	1	1	2	2		3	9			1	2	1	1	1	2	2		52	3			1	2	1	2
1193	2	0.86	4.3	1	4	3	213	2	1	19	89			1	2	1	1	1	2	2		3	39			1	2	1	2	2	2	2
1194	1	0.03	3.7	1	4	3	263	2	4	4	85		1	1	2	1	1	1	2	2	3	37	85		1	1	2	1	1	1	3	2	3
1195	1	1	1.8	1	4	3	263	4	4	20	85			1	2	1	1	1	2	2		50	85			1	2	1						5	85			1	2	1	1	1	3	2		83	85
1196	1	1.6	3.8	1	4	3	177	6	5	19	85		1	1	2	1	1	1	2	2		5	85			1	2	1	1	1	3	2		83	85			1	2	1	1	1	3	2		100	14		1
1197	1	1	1.9	1	4	3	213	4	2	5	89			1	2	1	1	1	3	2		20	89			1	2	1	1	1	2	2
1198	1	1	3	1	4	3	213	2	4	52	3			1	2	1	2					20	89			1	2	1	1	1	2	2		19	89			1	2	1	1	1	2	2		79	89
1199	2	0.1	3.4	1	4	3	213	4	8	15	39		1	1	2	1	1	1	2	2		79	89			1	2	1						129	51			1	9	40	2	1	2	2	3	29	40
1200	2	0.4	1.5	1	4	3	208	2	2	20	64			1	2	1	2	3	2	3	2	60	88			1	4	5	2	2	2	3	2
1201	2	0.03	3	1	4	3	73	1	1	19	64			1	2	1
1202	1	0.03	1.9	1	4	3	251	4	30	5	89			1	2	1	1	1	2	2		19	89			1	2	1	1	1	2	2		37	89			1	2	1	1	1	2	2		80	47
1203	2	0.23	3.2	1	4	3	284	2	3	20	64			1	2	1	2	3	2	3	2	3	9			1	2	1	1	1	2	2
1204	2	0.86	2.2	1	4	3	251	1	1	19	56			1	2	1	1	1	2	2
1205	1	0.2	2.8	1	4	3	212	1	1	5	64			1	2	1
1206	1	1	2.9	1	4	3	43	2	2	50	56			1	2	1	1	1	2	2
1207	2	0.16	3.5	1	4	3	212	2	2	19	39			1	2	1						3	9			1	2	1	1	1	2	2
1208	1	0.23	4	1	4	3	212	1	2	19	39			1	2	1
1209	2	0.36	3.2	1	4	3	263	4	9	19	85			1	2	1	1	1	2	2		37	85			1	2	1	1	1	3	2		20	85			1	2	1	1	1	2	2		3	9
1210	1	0.03	2.9	1	4	3	212	6	2	5	89			1	2	1	1	1	2	2		19	89			1	2	1	1	1	2	2		3	9			1	2	1	1	1	2	2		21	89
1211	1	0.3	2.9	1	4	3	212	6	2	28	75			1	2	1	1	1	2	2	3	52	3			1	2	1						20	85			1	2	1	1	1	2	2		57	40
1212	2	0.66	3.2	1	4	3	242	3	2	5	85			1	2	1	1	1	2	2		3	9			1	2	1	1	1	2	2		50	85			1	2	1	2	2	2	3	2
1213	1	1	2	1	4	3	59	2	2	15	56			1	2	1	2					52	24			1	2	7	2	3	3	3	4
1214	2	0.23	2.9	1	4	3	212	2	2	19	89			1	2	1	1	1	2	2		20	89			1	2	1	1	1	2	2
1215	2	0.33	2.8	1	4	3	263	4	9	5	85			1	2	1	1	1	2	2		3	9			1	2	1	1	1	2	2		20	85			1	2	1	1	1	2	2		19	85
1216	1	0.16	2.3	1	4	3	251	4	4	5	64			1	2	1						19	64			1	2	1						20	64			1	2	1	2	3	2	3	2	57	40
1217	2	1	3.8	1	4	3	177	2	1	19	85			1	2	1	1	1	2	2		37	85			1	2	1	1	1	3	2
1218	2	0.16	3.5	1	4	3	212	1	2	19	89			1	2	1	1	1	2	2
1219	2	0.56	3.2	1	4	3	177	2	1	19	85			1	2	1	1	1	2	2		37	85			1	2	1	1	1	3	2
1220	2	0.2	3.1	1	4	3	212	1	1	19	64			1	2	1
1221	2	0.26	3.5	1	4	3	177	2	2	20	85			1	2	1	1	1	2	2		3	9			1	2	1	1	1	2	2
1222	1	1	2.8	1	4	3	213	2	2	19	89			1	2	1	1	1	2	2		3	9			1	2	1	1	1	2	2		15	76			1	2	1	1	1	2	2	1
1223	2	0.1	2.2	1	4	3	177	4	2	20	85			1	2	1	1	1	2	2		37	85			1	2	1	1	1	3	2		79	85			1	2	1	1	1	3	2	3	94	114
1224	1	0.26	2.9	1	4	3	137	4	5	5	64			1	2	1						20	64			1	2	1	2	3	2	3	2	3	9			1	2	1	1	1	2	2		29	16
1225	1	0.16	2.9	1	4	3	137	4	7	19	64			1	2	1						20	64			1	2	1	2	3	2	3	2	3	9			1	2	1	1	1	2	2	3	60	88
1226	1	0.06	3	1	4	3	213	4	1	19	89			1	2	1	1	1	2	2		3	9			1	2	1	1	1	2	2		5	89			1	2	1	1	1	2	2		20	89
1227	1	1	2.9	1	4	3	213	4	3	19	89			1	2	1	1	1	2	2		5	89			1	2	1	1	1	2	2		83	89			1	2	1						37	89		1
1228	1	0.1	3.3	1	4	3	242	3	1	15	76			1	2	1	1	1	2	2	6	67	144			1	1	36	1	2	2	2	7	129	51			1	9	40	2	1	2	2	3
1229	2	0.46	3.6	1	4	3	242	7	6	19	85			1	2	1	1	1	2	2		5	85			1	2	1	1	1	3	2		83	85			1	2	1	1	1	3	2		100	14
1230	2	3	2.5	1	4	3	242	9	5	19	85			1	2	1	1	1	2	2		37	85		1	1	2	1	1	1	3	2	3	5	85			1	2	1	1	1	3	2		83	85
1231	1	8	3.8	1	4	3	213	2	3	19	89			1	2	1	1	1	2	2		100	14	1		5	8	25	2	2	2	2	12
1232	1	0.43	2.3	1	4	3	143	1	8	19	89			1	2	1	1	1	2	2
1233	1	0.03	3	1	4	3	49	3	7	19	64			1	2	1						5	64			1	2	1						83	64			1	2	1						57	40
1234	1	0.1	3.1	1	4	3	137	1	2	19	64			1	2	1
1235	2	0.03	4.3	1	4	3	213	2	1	19	89			1	2	1	1	1	2	2		3	9			1	2	1	1	1	2	2
1236	1	0.33	5	1	4	3	213	3	3	19	89			1	2	1	1	1	2	2		3	9			1	2	1	1	1	2	2	3	33	106		1	3	1	21	2	2	3	2	2
1237	1	0.03	3.7	1	4	3	263	2	2	4	85			1	2	1	1	1	2	2		37	85			1	2	1	1	1	3	2	3
1238	2	0.56	1.4	1	4	3	214	2	2	19	64			1	2	1						3	64			1	2	1
1239	1	0.66	1.2	1	4	3	212	13	13	20	64			1	2	1	2	3	2	3	2	3	64			1	2	1						100	14			5	8	25	2	2	2	2	2	129	51
1240	1	0.66	1	1	4	3	212	4	3	19	56			1	2	1	1	1	2	2		37	89			1	2	1	1	1	2	2		20	64	1		1	2	1	2	3	2	3	3	5	89
1241	1	0.4	3.4	1	4	3	300	11	20	7	19		1	1	2	1	2				3	79	85			1	2	1	1	1	3	2		50	56			1	2	1	1	1	2	2	3	100	14
1242	1	0.56	1.5	1	4	3	213	5	19	19	89			1	2	1	1	1	2	2		33	106			3	1	21	2	2	3	2	12	20	85			1	2	1	1	1	2	2	3	79	85
1243	1	1.7	3	1	4	3	177	7	3	19	85			1	2	1	1	1	2	2		3	9			1	2	1	1	1	2	2		70	14			5	8	30	1	1	1	2	1	100	14
1244	1	0.03	3	1	4	3	213	2	2	19	89			1	2	1	1	1	2	2		3	9			1	2	1	1	1	2	2
1245	1	0.03	2.5	1	4	3	251	4	7	20	85			1	2	1	1	1	2	2	3	5	85			1	2	1	1	1	3	2		83	85			1	2	1	1	1	3	2		128	152		1
1246	1	1	1.5	1	4	3	213	4	7	20	89			1	2	1	1	1	2	2		3	9			1	2	1	1	1	2	2		5	89		1	1	2	1	1	1	3	2	3	83	89
1247	2	8	2.3	1	4	3	210	3	4	50	102			1	2	1						36	31			1	3	32	1	1	2	2		5	102			1	2	1						83	102
1248	1	1.5	3	1	4	3	242	5	7	19	85			1	2	1	1	1	2	2		70	14			5	8	30	1	1	1	2	1	100	14			5	8	25	2	2	2	2	2	50	76
1249	2	0.7	3.3	1	4	3	9	4	3	20	85			1	2	1	1	1	2	2		3	9			1	2	1	1	1	2	2		70	14	1		5	8	30	2					100	14
1250	1	0.06	3.2	1	4	3	137	6	7	20	64			1	2	1	2	3	2	3	2	3	9			1	2	1	1	1	2	2		61	88			1	4	5	1	1	2	1	4	60	87
1251	1	0.03	2.1	1	4	3	263	2	6	19	85			1	2	1	1	1	2	2		3	9			1	2	1	1	1	2	2
1252	1	1.66	3.8	1	4	3	177	5	5	19	85			1	2	1	1	1	2	2		5	85			1	2	1	1	1	3	2		83	85			1	2	1	1	1	3	2		100	14
1253	1	2	4.5	1	4	3	55	4	2	19	34			1	2	1	1	1	2	2		5	85			1	2	1	1	1	3	2		83	85			1	2	1	1	1	3	2		100	14
1254	1	0.16	2.5	1	4	3	213	5	2	50	89			1	2	1						19	89			1	2	1	1	1	2	2		100	14			5	8	25	2	2	2	2	2	70	14
1255	1	0.03	1.5	1	4	3	214	5	21	19	64			1	2	1						3	9			1	2	1	1	1	2	2		5	64			1	2	1						83	64
1256	1	0.03	2.9	1	4	3	214	2	2	5	64			1	2	1						3	9			1	2	1	1	1	2	2
1257	1	0.43	3	1	4	3	242	4	4	50	89			1	2	1						19	85		1	1	2	1	1	1	2	2	3	5	64			1	2	1						83	64
1258	1	0.06	2.6	1	4	3	137	4	2	20	64			1	2	1	2	3	2	3	2	5	64			1	2	1						83	64			1	2	1						37	145
1259	2	0.1	2.8	1	4	3	212	2	2	19	64			1	2	1						3	9			1	2	1	1	1	2	2
1260	2	0.13	3.5	1	4	3	70	3	6	20	85			1	2	1	1	1	2	2		5	85			1	2	1	1	1	3	2		83	85			1	2	1	1	1	3	2		142	198
1261	1	0.03	3.5	1	4	3	263	1	2	19	85			1	2	1	1	1	2	2
1262	1	1.7	2	1	4	3	106	1	3	50	40		1	1	2	1					12
1263	1	0.13	2.6	1	4	3	212	2	4	20	64			1	2	1	2	3	2	3	2	37	145			1	2	1	1	2	3	3
1264	2	1.7	1.4	1	4	3	106	1	1	50	40		1	1	2	1
1265	2	1.7	2.1	1	4	3	106	1	2	50	40		1	1	2	1
1266	1	0.36	1.1	1	4	3	106	2	11	50	40			1	2	1						33	106			3	1	21	2	2	3	2	2
1267	2	0.1	1.6	1	4	3	251	10	10	5	64			1	2	1						15	56			1	2	1	2					52	24			1	2	1	2	3	3	2	2	37	145
1268	1	0.36	3.4	1	4	3	213	4	2	20	89			1	2	1	1	1	2	2		3	9			1	2	1	1	1	2	2		52	3			1	2	1	2					129	51
1269	1	0.1	3.5	1	4	3	199	1	1	20	64			1	2	1	2	3	2	3	2	37	145			1	2	1	1	2	3	3
1270	1	0.06	2.4	1	4	3	263	3	4	19	85			1	2	1	1	1	2	2		3	9			1	2	1	1	1	2	2		142	198			8	9	59	1	1	1	1
1271	1	0.13	2.8	1	4	3	263	3	5	19	85			1	2	1	1	1	2	2		3	9			1	2	1	1	1	2	2	3	5	85			1	2	1	1	1	3	2	3	83	85
1272	2	0.03	2.8	1	4	3	263	4	10	19	85			1	2	1	1	1	2	2		20	85			1	2	1	1	1	2	2	3	5	85			1	2	1	1	1	3	2		9	51
1273	1	0.33	2.1	1	4	3	213	3	2	19	89			1	2	1	1	1	2	2		3	9			1	2	1	1	1	2	2		52	3			1	2	1	2
1274	1	0.26	1.2	1	4	3	251	3	3	19	64		1	1	2	1					3	3	64			1	2	1						129	51			3	9	40	1	1	1	1
1275	2	0.03	2.1	1	4	3	251	2	5	19	85			1	2	1	1	1	2	2		3	9			1	2	1	1	1	2	2
1276	2	0.06	1.1	1	4	3	263	7	4	20	85			1	2	1	1	1	2	2		3	9			1	2	1	1	1	2	2	3	50	85			1	2	1	2					79	85
1277	2	0.03	3.5	1	4	3	143	2	6	5	64			1	2	1						83	64			1	2	1						3	64			1	2	1
1278	1	0.03	3	1	4	3	199	1	1	57	40			3	4	11	1	1	2	2	6
1279	2	0.03	2.3	1	4	3	251	7	7	19	85			1	2	1	1	1	2	2		3	9			1	2	1	1	1	2	2		20	85			1	2	1	1	1	2	2	3	53	87
1280	1	0.06	2.1	1	4	3	177	2	2	15	85			1	2	1	1	1	2	2		67	144			1	1	36	1	2	2	2	7
1281	1	0.2	3.5	1	4	3	242	5	3	19	76			1	2	1	1	1	2	2		3	9			1	2	1	1	1	2	2		142	198			8	9	59	1	1	1	1		70	14
1282	1	0.63	3.2	1	4	3	213	2	7	50	39			1	2	1	2	2	2	2		128	152			3	2	3	1	1	2	2
1283	1	0.23	3.2	1	4	3	212	2	1	19	64			1	2	1						3	64			1	2	1
1284	1	0.03	1.3	1	4	3	251	6	20	4	64			1	2	1						37	145			1	2	1	1	2	3	3		20	64			1	2	1	2	3	2	3	2	19	64
1285	1	0.03	3	1	4	3	99	3	2	20	64			1	2	1	2	3	2	3	2	78	88			1	4	5	1	1	2	2	6	60	88			1	4	5	2				2
1286	2	0.03	1.9	1	4	3	137	8	8	5	64			1	2	1						83	64			1	2	1						19	64			1	2	1						60	88
1287	2	1	4.5	1	4	3	9	2	2	20	85			1	2	1	1	1	2	2	3	3	9			1	2	1	1	1	2	2
1288	1	0.09	3.5	1	4	3	177	5	1	20	85			1	2	1	1	1	2	2		37	85			1	2	1	1	1	3	2		60	87			1	4	5	2				13	5	85
1289	1	0.3	3.2	1	4	3	212	4	2	19	64			1	2	1						37	145			1	2	1	1	2	3	3		20	64			1	2	1	2	3	2	3	2	5	64
1290	1	1	4	1	4	3	213	1	3	5	85			1	2	1	1	1	2	2		83	85			1	2	1	1	1	3	2
1291	2	0.03	3	1	4	3	188	1	2	19	89			1	2	1	1	1	2	2
1292	1	1	3.5	1	4	3	213	2	3	20	89			1	2	1	1	1	2	2	3	3	9			1	2	1	1	1	2	2
1293	1	0.23	2.9	1	4	3	112	2	3	20	64			1	2	1	2	3	2	3	2	3	64			1	2	1
1294	1	0.26	3	1	4	3	290	3	2	5	89			1	2	1	1	1	2	2		83	158			1	2	1	1	1	3	2		19	89			1	2	1	1	1	2	2		52	3
1295	1	1	3.8	1	4	3	213	2	12	20	89			1	2	1	1	1	2	2		5	89			1	2	1	1	1	2	2		83	89			1	2	1
1296	2	0.23	4	1	4	3	212	5	3	20	64			1	2	1	2	3	2	3	2	3	64			1	2	1						15	56			1	2	1	2					80	47
1297	2	1	3	1	4	3	99	1	1	19	64			1	2	1
1298	2	0.3	2.8	1	4	3	214	3	2	5	89			1	2	1	1	1	2	2		19	89			1	2	1	1	1	2	2		67	144			1	1	36	1	2	2	2	7
1299	1	1	3.2	1	4	3	46	5	2	19	85			1	2	1	1	1	2	2		5	85			1	2	1	1	1	2	2		83	85			1	2	1	1	1	3	2		36	121
1300	2	3	3.5	1	4	3	212	1	1	19	89			1	2	1	1	1	2	2
[truncated: 242 more columns]
